# Supplementary material for: Age-specific differences in the dynamics of protective immunity to influenza
Source: Nat Commun. 2019 Apr 10;10:1660. doi: 10.1038/s41467-019-09652-6 (PMC6458119; doi:10.1038/s41467-019-09652-6)
Supplement: Supplementary file 3 — Source Data [file 41467_2019_9652_MOESM3_ESM.zip]

Archive with 2 entries (2 files):
- source_data.xlsx
- Source Data.sqlite
