# Supplementary material for: Age-specific differences in the dynamics of protective immunity to influenza
Source: Nat Commun. 2019 Apr 10;10:1660. doi: 10.1038/s41467-019-09652-6 (PMC6458119; doi:10.1038/s41467-019-09652-6)
Supplement: Supplementary file 3 — Source Data [file 41467_2019_9652_MOESM3_ESM.zip › source_data.xlsx]

## Sheet: Export Summary
	This document was exported from Numbers. Each table was converted to an Excel worksheet. All other objects on each Numbers sheet were placed on separate worksheets. Please be aware that formula calculations may differ in Excel.
	Numbers Sheet Name	Numbers Table Name	Excel Worksheet Name
	data_sub_model_H3N2
		Table 1	data_sub_model_H3N2
	Demography_Full_Model
		Table 1	Demography_Full_Model
	Data_Sub_Model_pH1N1
		Table 1	Data_Sub_Model_pH1N1
	Community_Intensity_pH3N2
		Table 1	Community_Intensity_pH3N2
	Community_Intensity_pH1N1
		Table 1	Community_Intensity_pH1N1

## Sheet: data_sub_model_H3N2
visit_id	date	memberID	value	swab_date	min_date	max_date	age_at_recruitment
3	14716	153	40	14858	14716	14912	11
4	14912	153	640	14858	14716	14912	11
10	16018	236	5	16073	16018	16193	42
11	16193	236	5	16073	16018	16193	42
10	16018	237	5	16069	16018	16193	10
11	16193	237	80	16069	16018	16193	10
8	15636	238	5	15762	15636	15842	12
9	15842	238	5	15762	15636	15842	12
6	15262	328	80	15412	15262	15458	38
7	15458	328	640	15412	15262	15458	38
6	15262	329	5	15405	15262	15458	12
7	15458	329	320	15405	15262	15458	12
7	15465	363	5	15530	15465	15619	10
8	15619	363	160	15530	15465	15619	10
7	15461	387	5	15476	15461	15640	51
8	15640	387	10	15476	15461	15640	51
6	15255	434	5	15470	15255	15479	14
7	15479	434	5	15470	15255	15479	14
6	15269	440	5	15370	15269	15479	58
7	15479	440	1280	15370	15269	15479	58
1	14534	467	20	14858	14534	14905	43
4	14905	467	40	14858	14534	14905	43
2	14569	510	640	14832	14569	14905	8
4	14905	510	320	14832	14569	14905	8
1	14541	514	160	14835	14541	14905	38
4	14905	514	5	14835	14541	14905	38
2	14576	674	640	14858	14576	14918	7
4	14918	674	320	14858	14576	14918	7
6	15269	741	320	15475	15269	15479	10
7	15479	741	1280	15475	15269	15479	10
6	15269	743	20	15475	15269	15479	41
7	15479	743	80	15475	15269	15479	41
9	15843	920	5	15959	15843	16039	8
10	16039	920	320	15959	15843	16039	8
2	14596	1083	320	14839	14596	14911	7
4	14911	1083	40	14839	14596	14911	7
3	14737	1127	20	14873	14737	14912	43
4	14912	1127	80	14873	14737	14912	43
1	14569	1148	5	14844	14569	14947	46
4	14947	1148	160	14844	14569	14947	46
1	14583	1389	5	14855	14583	14933	56
4	14933	1389	40	14855	14583	14933	56
6	15282	1473	5	15412	15282	15675	39
8	15675	1473	320	15412	15282	15675	39
6	15289	1475	5	15475	15289	15675	9
8	15675	1475	320	15475	15289	15675	9
2	14618	1500	320	14873	14618	14954	13
4	14954	1500	640	14873	14618	14954	13
1	14590	1501	5	14873	14590	14954	41
4	14954	1501	40	14873	14590	14954	41
6	15283	1581	5	15290	15283	15661	73
8	15661	1581	320	15290	15283	15661	73
2	14639	1771	20	14852	14639	14947	12
4	14947	1771	1280	14852	14639	14947	12
1	14618	1774	5	14856	14618	14947	18
4	14947	1774	80	14856	14618	14947	18
1	14618	1775	80	14852	14618	14954	13
4	14954	1775	320	14852	14618	14954	13
8	15668	1790	10	15957	15668	16025	11
10	16025	1790	320	15957	15668	16025	11
1	14624	1832	20	14852	14624	14946	11
4	14946	1832	160	14852	14624	14946	11
2	14645	1840	80	14867	14645	14954	7
4	14954	1840	1280	14867	14645	14954	7
8	15640	2002	20	15967	15640	16004	12
10	16004	2002	80	15967	15640	16004	12
3	14737	2038	80	14900	14737	14911	12
4	14911	2038	160	14900	14737	14911	12
1	14519	2074	5	14824	14519	14919	51
4	14919	2074	5	14824	14519	14919	51
9	15822	2128	40	16007	15822	16039	14
10	16039	2128	160	16007	15822	16039	14
6	15262	2202	5	15468	15262	15626	50
8	15626	2202	40	15468	15262	15626	50
3	14716	2394	40	14851	14716	14905	9
4	14905	2394	320	14851	14716	14905	9
3	14723	2524	40	14868	14723	14940	12
4	14940	2524	640	14868	14723	14940	12
8	15647	2582	40	15735	15647	16361	10
12	16361	2582	80	15735	15647	16361	10
6	15283	2599	5	15446	15283	15465	40
7	15465	2599	160	15446	15283	15465	40
4	14904	2616	5	14915	14904	15304	11
6	15304	2616	320	14915	14904	15304	11
6	15283	2662	5	15456	15283	15633	10
8	15633	2662	160	15456	15283	15633	10
3	14723	2791	160	14886	14723	14912	9
4	14912	2791	640	14886	14723	14912	9
7	15465	2825	40	15481	15465	15668	41
8	15668	2825	40	15481	15465	15668	41
1	14597	2843	80	14880	14597	14926	13
4	14926	2843	640	14880	14597	14926	13
1	14618	2909	5	14781	14618	14926	48
4	14926	2909	5	14781	14618	14926	48
6	15289	2917	5	15467	15289	15661	49
8	15661	2917	40	15467	15289	15661	49
1	14625	2948	5	14825	14625	14919	41
4	14919	2948	80	14825	14625	14919	41

## Sheet: Demography_Full_Model
hhid	member	birthdate	visitdate	age_at_recruitment	gender	vax0910	vax1011	vax1112	vax1213	vax1314	memberID
1001	1	1961-05-04	2009-09-18	48	male	0	0	0	0	0	2
1001	2	1961-06-01	2009-09-18	48	female	0	0	0	0	0	3
1001	3	1999-10-29	2009-09-18	9	female	0	0	0	0	0	4
1003	1	1960-04-24	2009-09-18	49	male	0	0	0	0	0	10
1003	2	1970-08-17	2009-09-18	39	female	0	0	0	0	0	11
1004	3	1999-07-22	2009-09-18	10	female	0	0	0	0	0	15
1006	1	1974-06-03	2009-09-18	35	female	0	0	0	0	0	21
1006	2	1963-03-28	2009-09-18	46	male	0	0	0	0	0	22
1008	1	1965-12-12	2009-09-18	43	male	0	0	0	0	0	28
1008	2	1965-10-16	2009-09-18	43	female	0	0	0	0	0	29
1008	3	1997-05-29	2009-09-18	12	female	0	0	0	0	0	30
1009	1	1963-01-08	2009-09-18	46	female	0	0	0	0	0	32
1010	1	1951-06-22	2009-09-19	58	male	0	0	0	0	0	35
1010	2	1962-05-04	2009-09-19	47	female	0	0	0	0	0	36
1010	3	1993-03-13	2009-09-19	16	male	0	0	0	0	0	37
1011	1	1953-05-15	2009-09-19	56	male	0	0	0	0	0	39
1011	2	1959-06-08	2009-09-19	50	female	0	0	0	0	0	40
1011	3	1990-01-26	2009-09-19	19	male	0	0	0	0	0	41
1013	1	1966-09-12	2009-09-19	43	female	0	0	0	0	0	46
1013	2	1958-07-24	2009-09-19	51	male	0	0	0	0	0	47
1013	3	1991-12-29	2009-09-19	17	male	0	0	0	0	0	48
1014	1	1963-09-19	2009-09-19	46	male	0	0	0	0	0	50
1014	2	1964-10-10	2009-09-19	44	female	0	0	0	0	0	51
1015	1	1960-11-03	2009-09-19	48	male	0	0	0	0	0	53
1015	2	1968-08-17	2009-09-19	41	female	0	0	0	0	0	54
1016	1	1962-03-25	2009-09-19	47	female	0	0	0	0	0	56
1017	3	1993-01-13	2009-09-19	16	female	0	0	0	0	0	60
1018	1	1962-10-31	2009-09-19	46	male	0	0	0	0	0	62
1018	2	1963-02-10	2009-09-19	46	female	0	0	0	0	0	63
1018	3	1992-08-11	2009-09-19	17	female	0	0	0	0	0	64
1019	1	1975-12-13	2009-09-19	33	female	0	0	0	0	0	66
1019	2	1996-01-16	2009-09-19	13	female	0	0	0	0	0	67
1023	1	1955-06-01	2009-09-19	54	male	0	0	0	0	0	80
1023	2	1961-11-19	2009-09-19	47	female	0	0	0	0	0	81
1023	3	1989-10-22	2009-09-19	19	female	0	0	0	0	0	82
1023	4	1988-11-11	2009-09-19	20	male	0	0	0	0	0	83
1025	2	1964-02-15	2009-09-19	45	female	0	0	0	0	0	92
1026	1	1966-05-11	2009-09-19	43	male	0	0	0	0	0	94
1026	2	1963-12-09	2009-09-19	45	female	0	0	0	0	0	95
1029	1	1972-02-05	2009-09-25	37	female	0	0	0	0	0	105
1029	2	2003-06-12	2009-09-25	6	male	0	0	0	0	0	106
1033	1	1962-11-02	2009-09-25	46	male	0	0	0	0	0	115
1034	1	1971-09-24	2009-09-26	38		0	0	0	0	0	117
1034	2	1971-10-22	2009-09-26	37		0	0	0	0	0	118
1034	3	2001-03-16	2009-09-26	8		0	0	0	0	0	119
1035	1	1949-12-24	2009-09-26	59	male	0	0	0	0	0	121
1035	2	1998-10-17	2009-09-26	10	male	0	0	0	0	0	122
1035	3	2002-11-03	2009-09-26	6	male	0	0	0	0	0	123
1035	4	1970-07-01	2009-09-26	39	female	0	0	0	0	0	124
1036	1	1957-02-09	2009-09-26	52	male	0	0	0	0	0	127
1036	2	1963-11-10	2009-09-26	45	female	0	0	0	0	0	128
1036	3	1994-08-06	2009-09-26	15	female	0	0	0	0	0	129
1038	1	1959-04-21	2009-09-26	50	female	0	0	0	0	0	136
1038	2	1959-10-09	2009-09-26	50	male	0	0	0	0	0	137
1039	1	1967-06-15	2009-09-26	42	male	0	0	0	0	0	139
1039	2	1969-01-23	2009-09-26	40	female	0	0	0	0	0	140
1039	3	1997-08-27	2009-09-26	12	female	0	0	0	0	0	141
1040	1	1967-04-04	2009-09-26	42	female	0	0	0	0	0	143
1040	2	1965-04-13	2009-09-26	44	male	0	0	0	0	0	144
1040	3	1997-05-22	2009-09-26	12	male	0	0	0	0	0	145
1041	3	1962-08-01	2009-09-26	47	male	0	0	0	0	0	149
1042	1	1965-09-29	2009-09-26	44	male	0	0	0	0	0	151
1042	2	1968-05-08	2009-09-26	41	female	0	0	0	0	0	152
1042	3	1998-07-10	2009-09-26	11	male	0	0	0	0	0	153
1043	1	1960-10-10	2009-09-26	48	male	0	0	0	0	0	155
1044	1	1966-11-17	2009-09-26	42	female	0	0	0	0	0	160
1044	2	1996-09-11	2009-09-26	13	male	0	0	0	0	0	161
1045	1	1970-03-11	2009-09-26	39	female	0	0	0	0	0	163
1048	2	1970-09-20	2009-09-26	39	female	0	0	0	0	0	174
1048	3	1994-05-14	2009-09-26	15	male	0	0	0	0	0	175
1049	1	1960-03-03	2009-10-02	49	male	0	0	0	0	0	177
1049	2	1960-02-20	2009-10-02	49	female	0	0	0	0	0	178
1050	2	1967-12-30	2009-10-02	41	male	0	0	0	0	0	181
1050	3	1976-03-08	2009-10-02	33	female	0	0	0	0	0	182
1054	1	1970-12-14	2009-10-02	38	female	0	0	0	0	0	196
1054	2	1994-11-12	2009-10-02	14	female	0	0	0	0	0	197
1057	1	1960-09-16	2009-10-02	49	male	0	0	0	0	0	205
1057	2	1968-05-26	2009-10-02	41	female	0	0	0	0	0	206
1057	3	1994-09-19	2009-10-02	15	female	0	0	0	0	0	207
1059	1	1960-10-27	2009-10-02	48	male	0	0	0	0	0	211
1059	2	1961-11-26	2009-10-02	47	female	0	0	0	0	0	212
1063	1	1969-01-19	2009-10-09	40	female	0	0	0	0	0	228
1066	2	1999-04-22	2009-10-09	10	male	0	0	0	0	0	237
1067	1	1962-10-30	2009-10-09	46	male	0	0	0	0	0	239
1067	2	1966-10-31	2009-10-09	42	female	0	0	0	0	0	240
1067	3	1993-06-23	2009-10-09	16	female	0	0	0	0	0	241
1067	4	1999-07-27	2009-10-09	10	male	0	0	0	0	0	242
1068	1	1954-11-29	2009-10-09	54	male	0	0	0	0	0	244
1068	2	1960-08-30	2009-10-09	49	female	0	0	0	0	0	245
1069	1	1969-10-03	2009-10-10	40	male	0	0	0	0	0	247
1069	2	1968-03-03	2009-10-10	41	female	0	0	0	0	0	248
1069	3	1997-05-08	2009-10-10	12	female	0	0	0	0	0	249
1071	1	1962-09-03	2009-10-10	47	male	0	0	0	0	0	256
1071	2	1961-05-27	2009-10-10	48	female	0	0	0	0	0	257
1071	3	2003-08-01	2009-10-10	6	male	0	0	0	0	0	258
1073	1	1960-10-22	2009-10-10	49	female	0	0	0	0	0	265
1073	2	1954-10-16	2009-10-10	55	male	0	0	0	0	0	266
1073	3	1991-11-22	2009-10-10	17	female	0	0	0	0	0	267
1074	1	1961-12-08	2009-10-10	47	male	0	0	0	0	0	269
1076	1	1956-12-29	2009-10-10	52	male	0	0	0	0	0	275
1076	2	1960-10-13	2009-10-10	49	female	0	0	0	0	0	276
1076	4	1990-03-08	2009-10-10	19	male	0	0	0	0	0	278
1077	1	1969-09-20	2009-10-10	40	male	0	0	0	0	0	280
1077	2	1968-08-08	2009-10-10	41	female	0	0	0	0	0	281
1078	1	1957-12-03	2009-10-10	51	female	0	0	0	0	0	283
1087	1	1962-08-18	2009-10-10	47	male	0	0	0	0	0	316
1087	2	1964-03-22	2009-10-10	45	female	0	0	0	0	0	317
1087	3	1996-12-12	2009-10-10	12	female	0	0	0	0	0	318
1088	1	1961-07-08	2009-10-10	48	male	0	0	0	0	0	321
1088	2	1968-04-05	2009-10-10	41	female	0	0	0	0	0	322
1090	1	1961-12-21	2009-10-10	47	male	0	0	0	0	0	327
1090	2	1970-12-15	2009-10-10	38	female	0	0	0	0	0	328
1090	3	1997-05-23	2009-10-10	12	male	0	0	0	0	0	329
1092	1	1964-07-21	2009-10-10	45	male	0	0	0	0	0	336
1092	3	1998-08-17	2009-10-10	11	male	0	0	0	0	0	338
1093	1	1966-04-25	2009-10-10	43	male	0	0	0	0	0	341
1093	2	1968-10-25	2009-10-10	40	female	0	0	0	0	0	342
1093	3	1998-11-16	2009-10-10	10	female	0	0	0	0	0	343
1096	1	1963-01-23	2009-10-10	46	male	0	0	0	0	0	351
1096	2	1959-09-07	2009-10-10	50	female	0	0	0	0	0	352
1097	1	1966-03-11	2009-10-16	43	female	0	0	0	0	0	354
1099	1	1961-06-08	2009-10-16	48	male	0	0	0	0	0	360
1099	2	1967-05-31	2009-10-16	42	female	0	0	0	0	0	361
1099	3	1994-04-18	2009-10-16	15	female	0	0	0	0	0	362
1099	4	1999-02-18	2009-10-16	10	male	0	0	0	0	0	363
1101	1	1967-12-18	2009-10-16	41	male	0	0	0	0	0	370
1101	2	1969-10-06	2009-10-16	40	female	0	0	0	0	0	371
1101	3	1989-08-08	2009-10-16	20	female	0	0	0	0	0	372
1101	4	1995-06-09	2009-10-16	14	female	0	0	0	0	0	373
1102	1	1968-09-04	2009-10-16	41	male	0	0	0	0	0	375
1102	2	1971-08-11	2009-10-16	38	female	0	0	0	0	0	376
1102	3	1997-04-21	2009-10-16	12	male	0	0	0	0	0	377
1105	1	1965-12-23	2009-10-17	43	male	0	0	0	0	0	386
1105	2	1957-11-01	2009-10-17	51	female	0	0	0	0	0	387
1107	1	1962-01-14	2009-10-17	47	female	0	0	0	0	0	393
1107	2	1988-10-15	2009-10-17	21	female	0	0	0	0	0	394
1108	1	1964-03-28	2009-10-17	45	male	0	0	0	0	0	396
1108	3	1997-03-12	2009-10-17	12	male	0	0	0	0	0	398
1108	4	2001-04-03	2009-10-17	8	male	0	0	0	0	0	399
1109	1	1965-01-18	2009-10-17	44	female	0	0	0	0	0	401
1109	2	1961-05-05	2009-10-17	48	male	0	0	0	0	0	402
1110	1	1965-11-20	2009-10-17	43	female	0	0	0	0	0	404
1110	2	1991-11-16	2009-10-17	17	female	0	0	0	0	0	405
1113	1	1949-05-29	2009-10-17	60	male	0	0	0	0	0	419
1113	2	1959-01-11	2009-10-17	50	female	0	0	0	0	0	420
1115	1	1972-03-23	2009-10-17	37	female	0	0	0	0	0	426
1115	2	1973-10-14	2009-10-17	36	male	0	0	0	0	0	427
1117	1	1964-08-28	2009-10-17	45	female	0	0	0	0	0	433
1117	2	1995-06-22	2009-10-17	14	female	0	0	0	0	0	434
1120	1	1971-04-18	2009-10-17	38	female	0	0	0	0	0	442
1120	2	1971-04-07	2009-10-17	38	male	0	0	0	0	0	443
1120	3	2000-10-10	2009-10-17	9	male	0	0	0	0	0	444
1120	4	1978-08-03	2009-10-17	31	female	0	0	0	0	0	445
1122	2	1970-03-23	2009-10-17	39	female	0	0	0	0	0	454
1123	1	1964-10-28	2009-10-17	45	male	0	0	0	0	0	457
1123	3	1997-06-22	2009-10-17	12	male	0	0	0	0	0	459
1125	1	1971-06-05	2009-10-17	38	male	0	0	0	0	0	464
1125	2	1976-03-14	2009-10-17	33	female	0	0	0	0	0	465
1128	1	1968-11-21	2009-10-23	40	female	0	0	0	0	0	475
1128	2	1994-03-27	2009-10-23	15	male	0	0	0	0	0	476
1130	1	1953-11-12	2009-10-23	55	male	0	0	0	0	0	480
1130	2	2001-05-28	2009-10-23	8	female	0	0	0	0	0	481
1132	2	1966-11-22	2009-10-23	42	female	0	0	0	0	0	487
1133	2	1965-03-30	2009-10-23	44	female	0	0	0	0	0	491
1134	1	1967-10-22	2009-10-23	42	male	0	0	0	0	0	494
1134	3	1995-09-09	2009-10-23	14	male	0	0	0	0	0	496
1148	1	1972-02-18	2009-10-24	37	male	0	0	0	0	0	551
1148	2	1975-04-26	2009-10-24	34	female	0	0	0	0	0	552
1151	1	1960-12-12	2009-10-24	48	male	0	0	0	0	0	562
1151	2	1963-10-31	2009-10-24	46	female	0	0	0	0	0	563
1152	1	1992-06-04	2009-10-24	17	male	0	0	0	0	0	565
1152	2	1962-02-23	2009-10-24	47	male	0	0	0	0	0	566
1153	2	2001-03-28	2009-10-24	8	male	0	0	0	0	0	570
1154	1	1968-10-18	2009-10-24	41	male	0	0	0	0	0	573
1154	2	1970-09-09	2009-10-24	39	female	0	0	0	0	0	574
1155	2	1971-09-29	2009-10-24	38	female	0	0	0	0	0	577
1155	3	2003-02-22	2009-10-24	6	female	0	0	0	0	0	578
1156	1	1965-01-26	2009-10-24	44	male	0	0	0	0	0	581
1157	1	1963-02-27	2009-10-24	46	male	0	0	0	0	0	584
1157	3	1992-10-24	2009-10-24	17	male	0	0	0	0	0	586
1158	1	1969-08-12	2009-10-24	40	male	0	0	0	0	0	588
1159	1	1969-10-23	2009-10-24	40	male	0	0	0	0	0	591
1159	2	1975-09-18	2009-10-24	34	female	0	0	0	0	0	592
1162	2	1974-06-12	2009-10-24	35	female	0	0	0	0	0	603
1163	1	1962-03-08	2009-10-24	47	male	0	0	0	0	0	605
1163	2	1961-03-13	2009-10-24	48	female	0	0	0	0	0	606
1164	1	1960-05-31	2009-10-24	49	male	0	0	0	0	0	609
1164	2	1972-07-03	2009-10-24	37	female	0	0	0	0	0	610
1164	3	1998-08-06	2009-10-24	11	female	0	0	0	0	0	611
1167	1	1966-05-18	2009-10-30	43	male	0	0	0	0	0	623
1167	2	1967-01-21	2009-10-30	42	female	0	0	0	0	0	624
1168	1	1958-06-21	2009-10-30	51	male	0	0	0	0	0	626
1168	2	1974-09-02	2009-10-30	35	female	0	0	0	0	0	627
1169	1	1962-12-25	2009-10-30	46	male	0	0	0	0	0	630
1172	1	1975-12-20	2009-10-31	33	male	0	0	0	0	0	640
1172	2	1972-09-27	2009-10-31	37	female	0	0	0	0	0	641
1172	3	1999-03-28	2009-10-31	10	female	0	0	0	0	0	642
1175	1	1979-08-01	2009-10-31	30	female	0	0	0	0	0	652
1175	2	2001-05-14	2009-10-31	8	female	0	0	0	0	0	653
1177	1	1960-05-09	2009-10-31	49	male	0	0	0	0	0	661
1177	2	1963-04-11	2009-10-31	46	female	0	0	0	0	0	662
1178	2	1956-08-20	2009-10-31	53	female	0	0	0	0	0	665
1178	3	1994-03-28	2009-10-31	15	male	0	0	0	0	0	666
1180	1	1976-07-10	2009-10-31	33	female	0	0	0	0	0	672
1180	2	1955-11-24	2009-10-31	53	female	0	0	0	0	0	673
1182	1	1960-11-04	2009-10-31	49	male	0	0	0	0	0	677
1182	2	1975-01-06	2009-10-31	34	female	0	0	0	0	0	678
1183	1	1962-03-02	2009-10-31	47	male	0	0	0	0	0	682
1183	2	1966-08-07	2009-10-31	43	female	0	0	0	0	0	683
1183	3	1992-06-30	2009-10-31	17	male	0	0	0	0	0	684
1184	1	1945-04-10	2009-10-31	64	male	0	0	0	0	0	686
1184	2	1959-11-12	2009-10-31	50	female	0	0	0	0	0	687
1185	1	1969-12-20	2009-10-31	39	male	0	0	0	0	0	690
1186	1	1967-05-04	2009-10-31	42	female	0	0	0	0	0	693
1187	2	1978-08-11	2009-10-31	31	female	0	0	0	0	0	697
1192	1	1965-06-04	2009-10-31	44	male	0	0	0	0	0	717
1192	2	1962-10-03	2009-10-31	47	female	0	0	0	0	0	718
1192	3	1997-11-29	2009-10-31	11	female	0	0	0	0	0	719
1195	1	1978-10-07	2009-10-31	31	female	0	0	0	0	0	727
1195	2	1979-08-13	2009-10-31	30	female	0	0	0	0	0	728
1196	1	1958-02-07	2009-10-31	51	male	0	0	0	0	0	730
1196	2	1963-12-30	2009-10-31	45	female	0	0	0	0	0	731
1198	2	1980-07-06	2009-10-31	29	female	0	0	0	0	0	739
1201	1	1965-04-18	2009-10-31	44	male	0	0	0	0	0	752
1201	2	1964-12-25	2009-10-31	44	female	0	0	0	0	0	753
1201	3	1996-06-24	2009-10-31	13	female	0	0	0	0	0	754
1205	1	1973-11-04	2009-11-06	36	male	0	0	0	0	0	767
1205	2	1974-05-24	2009-11-06	35	female	0	0	0	0	0	768
1205	3	2000-03-04	2009-11-06	9	male	0	0	0	0	0	769
1207	1	1972-08-26	2009-11-06	37	male	0	0	0	0	0	775
1207	2	1980-06-18	2009-11-06	29	female	0	0	0	0	0	776
1209	2	1970-06-28	2009-11-06	39	female	0	0	0	0	0	784
1220	1	1973-10-12	2009-11-07	36	male	0	0	0	0	0	826
1220	2	1980-09-08	2009-11-07	29	female	0	0	0	0	0	827
1222	1	1962-07-12	2009-11-07	47	female	0	0	0	0	0	833
1224	1	1959-01-07	2009-11-07	50	male	0	0	0	0	0	842
1224	2	1962-08-29	2009-11-07	47	female	0	0	0	0	0	843
1226	2	1971-12-07	2009-11-07	37	female	0	0	0	0	0	849
1227	1	1957-12-10	2009-11-07	51	male	0	0	0	0	0	851
1227	2	1965-02-02	2009-11-07	44	female	0	0	0	0	0	852
1230	1	1957-08-12	2009-11-07	52	male	0	0	0	0	0	862
1230	2	1959-03-24	2009-11-07	50	female	0	0	0	0	0	863
1230	3	1992-10-24	2009-11-07	17	female	0	0	0	0	0	864
1235	1	1969-06-11	2009-11-07	40	male	0	0	0	0	0	879
1235	2	1972-05-07	2009-11-07	37	female	0	0	0	0	0	880
1238	1	1950-01-25	2009-11-07	59	male	0	0	0	0	0	888
1240	1	1966-08-28	2009-11-07	43	female	0	0	0	0	0	893
1241	1	1956-02-22	2009-11-07	53	male	0	0	0	0	0	896
1241	2	1962-07-25	2009-11-07	47	female	0	0	0	0	0	897
1241	4	1993-03-12	2009-11-07	16	male	0	0	0	0	0	899
1242	2	1967-10-02	2009-11-07	42	female	0	0	0	0	0	902
1246	1	1969-06-07	2009-11-07	40	male	0	0	0	0	0	917
1246	2	1969-05-26	2009-11-07	40	female	0	0	0	0	0	918
1247	1	1958-10-27	2009-11-07	51	male	0	0	0	0	0	921
1247	2	1968-12-26	2009-11-07	40	female	0	0	0	0	0	922
1247	3	2003-04-27	2009-11-07	6	male	0	0	0	0	0	923
1249	1	1978-01-28	2009-11-07	31	male	0	0	0	0	0	931
1249	2	1975-04-24	2009-11-07	34	female	0	0	0	0	0	932
1250	1	1973-12-04	2009-11-13	35	male	0	0	0	0	0	935
1250	2	1973-12-10	2009-11-13	35	female	0	0	0	0	0	936
1251	2	1974-02-14	2009-11-13	35	female	0	0	0	0	0	940
1252	1	1960-10-27	2009-11-13	49	female	0	0	0	0	0	942
1252	2	1991-03-23	2009-11-13	18	male	0	0	0	0	0	943
1254	1	1978-01-22	2009-11-13	31	female	0	0	0	0	0	947
1257	2	1962-06-28	2009-11-13	47	female	0	0	0	0	0	959
1257	3	1989-05-28	2009-11-13	20	female	0	0	0	0	0	960
1257	4	1997-04-28	2009-11-13	12	male	0	0	0	0	0	961
1260	1	1972-12-26	2009-11-14	36	female	0	0	0	0	0	972
1260	2	2003-08-05	2009-11-14	6	male	0	0	0	0	0	973
1260	3	1969-01-23	2009-11-14	40	male	0	0	0	0	0	974
1269	1	1975-11-18	2009-11-14	34	female	0	0	0	0	0	1002
1272	1	1967-07-15	2009-11-14	42	male	0	0	0	0	0	1013
1272	2	1967-09-14	2009-11-14	42	female	0	0	0	0	0	1014
1272	3	2007-11-22	2009-11-14	1	female	0	0	0	0	0	1015
1273	1	1948-07-12	2009-11-14	61	male	0	0	0	0	0	1017
1277	1	1970-01-27	2009-11-14	39	male	0	0	0	0	0	1031
1277	2	1973-08-09	2009-11-14	36	female	0	0	0	0	0	1032
1279	2	1963-07-30	2009-11-14	46	female	0	0	0	0	0	1040
1281	1	1971-02-23	2009-11-14	38	female	0	0	0	0	0	1044
1282	1	1962-07-09	2009-11-14	47	male	0	0	0	0	0	1046
1282	2	1964-07-07	2009-11-14	45	female	0	0	0	0	0	1047
1283	1	1961-02-14	2009-11-14	48	female	0	0	0	0	0	1049
1283	2	1965-07-07	2009-11-14	44	male	0	0	0	0	0	1050
1283	3	1997-04-27	2009-11-14	12	female	0	0	0	0	0	1051
1284	1	1969-11-28	2009-11-14	39	male	0	0	0	0	0	1053
1284	2	1965-08-20	2009-11-14	44	female	0	0	0	0	0	1054
1285	1	1955-07-26	2009-11-14	54	male	0	0	0	0	0	1056
1285	2	1967-01-23	2009-11-14	42	female	0	0	0	0	0	1057
1285	3	1999-06-05	2009-11-14	10	male	0	0	0	0	0	1058
1287	1	1967-08-03	2009-11-14	42	male	0	0	0	0	0	1065
1287	2	1970-05-30	2009-11-14	39	female	0	0	0	0	0	1066
1291	1	1951-08-23	2009-11-20	58	male	0	0	0	0	0	1084
1291	2	1964-02-02	2009-11-20	45	female	0	0	0	0	0	1085
1297	1	1968-08-05	2009-11-20	41	male	0	0	0	0	0	1106
1297	2	1964-07-04	2009-11-20	45	female	0	0	0	0	0	1107
1300	3	1933-07-01	2009-11-20	76	male	0	0	0	0	0	1115
1301	2	1954-04-25	2009-11-20	55	female	0	0	0	0	0	1118
1307	1	1964-12-30	2009-11-21	44	male	0	0	0	0	0	1134
1307	3	1994-08-17	2009-11-21	15	female	0	0	0	0	0	1136
1318	2	1974-09-04	2009-11-21	35	female	0	0	0	0	0	1172
1318	3	1998-11-04	2009-11-21	11	female	0	0	0	0	0	1173
1321	1	1962-11-13	2009-11-21	47	male	0	0	0	0	0	1183
1321	2	1965-02-08	2009-11-21	44	female	0	0	0	0	0	1184
1322	1	1963-01-19	2009-11-21	46	male	0	0	0	0	0	1187
1322	2	1965-03-06	2009-11-21	44	female	0	0	0	0	0	1188
1322	3	1990-07-06	2009-11-21	19	male	0	0	0	0	0	1189
1327	1	1979-03-17	2009-11-21	30	male	0	0	0	0	0	1207
1327	2	1952-05-26	2009-11-21	57	female	0	0	0	0	0	1208
1328	1	1963-01-09	2009-11-21	46	male	0	0	0	0	0	1210
1328	2	1977-12-06	2009-11-21	31	female	0	0	0	0	0	1211
1330	1	1973-11-08	2009-11-21	36	male	0	0	0	0	0	1218
1330	2	1972-09-29	2009-11-21	37	female	0	0	0	0	0	1219
1334	1	1966-02-23	2009-11-27	43	female	0	0	0	0	0	1232
1336	1	1964-07-02	2009-11-27	45	male	0	0	0	0	0	1237
1336	2	1974-09-30	2009-11-27	35	female	0	0	0	0	0	1238
1336	3	2003-05-09	2009-11-27	6	female	0	0	0	0	0	1239
1337	1	1959-02-22	2009-11-27	50	male	0	0	0	0	0	1242
1337	2	1959-04-28	2009-11-27	50	female	0	0	0	0	0	1243
1337	3	2002-08-04	2009-11-27	7	male	0	0	0	0	0	1244
1338	2	1970-02-14	2009-11-27	39	female	0	0	0	0	0	1247
1339	1	1957-08-24	2009-11-27	52	male	0	0	0	0	0	1249
1339	2	1971-06-17	2009-11-27	38	female	0	0	0	0	0	1250
1342	1	1972-10-26	2009-11-28	37	female	0	0	0	0	0	1263
1342	2	1996-05-11	2009-11-28	13	male	0	0	0	0	0	1264
1346	3	2000-12-25	2009-11-28	8	female	0	0	0	0	0	1277
1349	1	1969-05-25	2009-11-28	40	male	0	0	0	0	0	1285
1349	2	1969-03-07	2009-11-28	40	female	0	0	0	0	0	1286
1350	1	1975-12-05	2009-11-28	34	male	0	0	0	0	0	1288
1350	2	1972-09-14	2009-11-28	37	female	0	0	0	0	0	1289
1351	1	1966-09-25	2009-11-28	43	male	0	0	0	0	0	1293
1351	2	1967-03-11	2009-11-28	42	female	0	0	0	0	0	1294
1354	1	1972-07-20	2009-11-28	37	female	0	0	0	0	0	1304
1357	1	1959-07-08	2009-11-28	50	male	0	0	0	0	0	1312
1357	2	1974-04-15	2009-11-28	35	female	0	0	0	0	0	1313
1357	3	2002-02-01	2009-11-28	7	female	0	0	0	0	0	1314
1360	1	1962-10-01	2009-11-28	47	male	0	0	0	0	0	1322
1360	2	1966-12-17	2009-11-28	42	female	0	0	0	0	0	1323
1360	4	2003-03-03	2009-11-28	6	female	0	0	0	0	0	1325
1360	5	1998-03-01	2009-11-28	11	female	0	0	0	0	0	1326
1361	1	1966-10-26	2009-11-28	43	male	0	0	0	0	0	1328
1361	2	1968-10-12	2009-11-28	41	female	0	0	0	0	0	1329
1361	3	2001-04-11	2009-11-28	8	female	0	0	0	0	0	1330
1363	1	1963-08-29	2009-12-04	46	male	0	0	0	0	0	1334
1363	2	1963-07-17	2009-12-04	46	female	0	0	0	0	0	1335
1365	1	1972-02-23	2009-12-04	37	male	0	0	0	0	0	1341
1365	2	1971-11-12	2009-12-04	38	female	0	0	0	0	0	1342
1366	2	1973-07-15	2009-12-04	36	female	0	0	0	0	0	1345
1367	1	1971-08-23	2009-12-04	38	male	0	0	0	0	0	1347
1367	2	1975-11-12	2009-12-04	34	female	0	0	0	0	0	1348
1367	3	1997-10-07	2009-12-04	12	female	0	0	0	0	0	1349
1373	1	1966-12-31	2009-12-05	42	male	0	0	0	0	0	1366
1373	2	1972-01-08	2009-12-05	37	female	0	0	0	0	0	1367
1374	1	1968-05-21	2009-12-05	41	female	0	0	0	0	0	1371
1379	1	1953-06-19	2009-12-05	56	female	0	0	0	0	0	1389
1380	1	1955-10-23	2009-12-05	54	male	0	0	0	0	0	1392
1380	2	1973-12-05	2009-12-05	36	female	0	0	0	0	0	1393
1382	1	1977-10-07	2009-12-05	32	male	0	0	0	0	0	1397
1382	2	1978-06-29	2009-12-05	31	female	0	0	0	0	0	1398
1386	1	1966-03-18	2009-12-05	43	female	0	0	0	0	0	1410
1386	2	1995-12-30	2009-12-05	13	male	0	0	0	0	0	1411
1390	1	1975-10-24	2009-12-11	34	female	0	0	0	0	0	1426
1390	2	1966-12-11	2009-12-11	43	male	0	0	0	0	0	1427
1391	1	1964-08-23	2009-12-11	45	male	0	0	0	0	0	1429
1391	2	1977-03-28	2009-12-11	32	female	0	0	0	0	0	1430
1392	1	1960-10-15	2009-12-11	49	male	0	0	0	0	0	1433
1392	2	1969-02-28	2009-12-11	40	female	0	0	0	0	0	1434
1393	1	1972-05-22	2009-12-11	37	male	0	0	0	0	0	1437
1393	2	1972-07-03	2009-12-11	37	female	0	0	0	0	0	1438
1393	3	1996-06-08	2009-12-11	13	female	0	0	0	0	0	1439
1395	1	1958-08-04	2009-12-12	51	male	0	0	0	0	0	1444
1395	2	1962-07-24	2009-12-12	47	female	0	0	0	0	0	1445
1395	3	2002-08-24	2009-12-12	7	female	0	0	0	0	0	1446
1396	1	1963-01-16	2009-12-12	46	male	0	0	0	0	0	1448
1396	2	1967-11-01	2009-12-12	42	female	0	0	0	0	0	1449
1396	3	1995-10-16	2009-12-12	14	female	0	0	0	0	0	1450
1397	1	1955-07-07	2009-12-12	54	male	0	0	0	0	0	1452
1397	2	1965-05-26	2009-12-12	44	female	0	0	0	0	0	1453
1398	2	1964-05-20	2009-12-12	45	female	0	0	0	0	0	1457
1398	3	1995-07-09	2009-12-12	14	male	0	0	0	0	0	1458
1398	4	1999-03-15	2009-12-12	10	male	0	0	0	0	0	1459
1400	1	1970-10-26	2009-12-12	39	male	0	0	0	0	0	1463
1400	2	1972-01-20	2009-12-12	37	female	0	0	0	0	0	1464
1402	1	1962-11-15	2009-12-12	47	female	0	0	0	0	0	1468
1404	2	1971-02-28	2009-12-12	38	female	0	0	0	0	0	1474
1406	1	1971-11-18	2009-12-12	38	male	0	0	0	0	0	1481
1406	2	1977-03-13	2009-12-12	32	female	0	0	0	0	0	1482
1409	2	1984-07-18	2009-12-12	25	female	0	0	0	0	0	1490
1409	3	1958-06-14	2009-12-12	51	male	0	0	0	0	0	1491
1411	1	1974-04-28	2009-12-12	35	female	0	0	0	0	0	1496
1411	2	1999-03-11	2009-12-12	10	female	0	0	0	0	0	1497
1414	1	1963-11-17	2009-12-12	46	female	0	0	0	0	0	1508
1414	2	1996-12-01	2009-12-12	13	male	0	0	0	0	0	1509
1414	3	1999-05-02	2009-12-12	10	male	0	0	0	0	0	1510
1417	1	1974-07-28	2009-12-12	35	male	0	0	0	0	0	1522
1417	2	1975-09-28	2009-12-12	34	female	0	0	0	0	0	1523
1418	3	1994-06-23	2009-12-18	15	female	0	0	0	0	0	1528
1419	1	1974-12-26	2009-12-18	35	male	0	0	0	0	0	1530
1419	2	1975-09-21	2009-12-18	34	female	0	0	0	0	0	1531
1424	1	1977-12-06	2009-12-18	32	female	0	0	0	0	0	1543
1427	2	1974-11-20	2009-12-18	35	female	0	0	0	0	0	1553
1431	1	1963-04-13	2009-12-19	46	male	0	0	0	0	0	1566
1431	2	1966-04-20	2009-12-19	43	female	0	0	0	0	0	1567
1434	1	1959-01-29	2009-12-19	50	male	0	0	0	0	0	1577
1434	2	1963-06-09	2009-12-19	46	female	0	0	0	0	0	1578
1434	3	1997-08-02	2009-12-19	12	male	0	0	0	0	0	1579
1434	4	1933-07-01	2009-12-19	76	male	0	0	0	0	0	1580
1434	5	1936-07-01	2009-12-19	73	female	0	0	0	0	0	1581
1436	1	1966-03-12	2009-12-19	43	male	0	0	0	0	0	1586
1436	2	1969-01-04	2009-12-19	40	female	0	0	0	0	0	1587
1441	1	1971-11-23	2009-12-19	38	male	0	0	0	0	0	1609
1441	2	1978-02-21	2009-12-19	31	female	0	0	0	0	0	1610
1444	2	1947-09-30	2009-12-19	62	female	0	0	0	0	0	1620
1445	1	1955-09-27	2009-12-19	54	male	0	0	0	0	0	1622
1445	2	1966-04-28	2009-12-19	43	female	0	0	0	0	0	1623
1447	1	1971-04-23	2009-12-19	38	male	0	0	0	0	0	1628
1448	1	1977-02-04	2009-12-19	32	female	0	0	0	0	0	1630
1448	2	2002-09-07	2009-12-19	7	male	0	0	0	0	0	1631
1450	1	1962-12-22	2009-12-19	47	male	0	0	0	0	0	1636
1450	2	1971-10-21	2009-12-19	38	female	0	0	0	0	0	1637
1450	3	1997-12-23	2009-12-19	11	male	0	0	0	0	0	1638
1454	1	1957-05-08	2009-12-19	52	male	0	0	0	0	0	1651
1454	2	1967-09-25	2009-12-19	42	female	0	0	0	0	0	1652
1455	1	1971-10-17	2009-12-21	38	male	0	0	0	0	0	1654
1455	2	1971-07-12	2009-12-21	38	female	0	0	0	0	0	1655
1459	1	1965-09-17	2009-12-18	44	male	0	0	0	0	0	1667
1461	1	1978-03-09	2009-12-21	31	female	0	0	0	0	0	1674
1464	1	1978-08-01	2009-12-21	31	male	0	0	0	0	0	1685
1464	2	1979-08-08	2009-12-21	30	female	0	0	0	0	0	1686
1465	1	1962-11-24	2010-01-02	47	male	0	0	0	0	0	1689
1468	1	1964-11-07	2010-01-02	45	male	0	0	0	0	0	1705
1468	2	1965-05-27	2010-01-02	44	female	0	0	0	0	0	1706
1469	1	1965-10-27	2010-01-02	44	male	0	0	0	0	0	1708
1469	2	1969-11-27	2010-01-02	40	female	0	0	0	0	0	1709
1473	1	1958-08-18	2010-01-02	51	male	0	0	0	0	0	1723
1473	2	1971-08-18	2010-01-02	38	female	0	0	0	0	0	1724
1476	1	1964-09-14	2010-01-02	45	female	0	0	0	0	0	1735
1478	1	1969-12-23	2010-01-02	40	male	0	0	0	0	0	1740
1478	2	1976-11-30	2010-01-02	33	female	0	0	0	0	0	1741
1487	1	1965-10-01	2010-01-09	44	male	0	0	0	0	0	1772
1487	2	1964-09-20	2010-01-09	45	female	0	0	0	0	0	1773
1487	3	1991-08-21	2010-01-09	18	female	0	0	0	0	0	1774
1487	4	1996-07-05	2010-01-09	13	female	0	0	0	0	0	1775
1487	5	1993-06-19	2010-01-09	16	male	0	0	0	0	0	1776
1495	1	1967-09-15	2010-01-09	42	female	0	0	0	0	0	1799
1502	3	1990-07-25	2010-01-09	19	female	0	0	0	0	0	1827
1505	1	1953-06-22	2010-01-15	56	male	0	0	0	0	0	1834
1505	2	1965-12-20	2010-01-15	44	female	0	0	0	0	0	1835
1507	1	1964-04-03	2010-01-15	45	male	0	0	0	0	0	1839
1508	1	1966-10-15	2010-01-15	43	male	0	0	0	0	0	1841
1508	2	1968-10-18	2010-01-15	41	female	0	0	0	0	0	1842
1508	3	1999-09-24	2010-01-15	10	female	0	0	0	0	0	1843
1511	1	1968-08-07	2010-01-15	41	male	0	0	0	0	0	1853
1511	2	1969-01-24	2010-01-15	41	female	0	0	0	0	0	1854
1511	3	2000-07-19	2010-01-15	9	male	0	0	0	0	0	1855
1513	1	1967-12-29	2010-01-16	42	male	0	0	0	0	0	1863
1513	2	1973-12-14	2010-01-16	36	female	0	0	0	0	0	1864
1513	3	1977-10-16	2010-01-16	32	female	0	0	0	0	0	1865
1514	1	1965-11-21	2010-01-16	44	male	0	0	0	0	0	1867
1514	2	1971-09-03	2010-01-16	38	female	0	0	0	0	0	1868
1518	1	1980-06-27	2010-01-16	29	female	0	0	0	0	0	1881
1518	2	1956-02-01	2010-01-16	53	female	0	0	0	0	0	1882
1519	1	1956-12-28	2010-01-16	53	male	0	0	0	0	0	1884
1519	2	1972-09-26	2010-01-16	37	female	0	0	0	0	0	1885
1523	2	1964-03-17	2010-01-16	45	female	0	0	0	0	0	1898
1523	3	1933-10-11	2010-01-16	76	female	0	0	0	0	0	1899
1523	4	1998-10-27	2010-01-16	11	male	0	0	0	0	0	1900
1524	1	1968-12-04	2010-01-16	41	male	0	0	0	0	0	1902
1524	2	1969-06-05	2010-01-16	40	female	0	0	0	0	0	1903
1524	3	1998-11-19	2010-01-16	11	male	0	0	0	0	0	1904
1525	1	1963-11-05	2010-01-16	46	male	0	0	0	0	0	1906
1525	2	1961-05-17	2010-01-16	48	female	0	0	0	0	0	1907
1525	3	1998-12-30	2010-01-16	11	male	0	0	0	0	0	1908
1526	1	1977-04-15	2010-01-16	32	male	0	0	0	0	0	1910
1526	2	1962-07-22	2010-01-16	47	female	0	0	0	0	0	1911
1528	2	1967-09-19	2010-01-22	42	female	0	0	0	0	0	1918
1529	1	1959-08-17	2010-01-22	50	male	0	0	0	0	0	1920
1530	1	1962-08-11	2010-01-22	47	female	0	0	0	0	0	1924
1530	2	2001-08-07	2010-01-22	8	female	0	0	0	0	0	1925
1532	1	1967-11-17	2010-01-23	42	male	0	0	0	0	0	1930
1532	2	1964-06-03	2010-01-23	45	female	0	0	0	0	0	1931
1532	3	1999-08-01	2010-01-23	10	male	0	0	0	0	0	1932
1534	1	1971-08-06	2010-01-23	38	female	0	0	0	0	0	1937
1535	1	1961-09-13	2010-01-23	48	male	0	0	0	0	0	1939
1535	2	1963-02-06	2010-01-23	46	female	0	0	0	0	0	1940
1535	3	2001-05-04	2010-01-23	8	female	0	0	0	0	0	1941
1541	1	1961-12-29	2010-01-23	48	male	0	0	0	0	0	1968
1541	2	1960-07-14	2010-01-23	49	female	0	0	0	0	0	1969
2501	2	1964-05-21	2009-09-25	45	female	0	0	0	0	0	1976
2504	1	1972-11-03	2009-09-25	36	male	0	0	0	0	0	1987
2504	2	1967-09-29	2009-09-25	42	female	0	0	0	0	0	1988
2504	3	1997-04-10	2009-09-25	12	male	0	0	0	0	0	1989
2508	1	1964-11-02	2009-09-26	44	male	0	0	0	0	0	2003
2508	2	1963-10-25	2009-09-26	45	female	0	0	0	0	0	2004
2511	1	1962-05-10	2009-09-26	47	male	0	0	0	0	0	2015
2511	3	1993-10-28	2009-09-26	15	male	0	0	0	0	0	2017
2512	1	1964-05-30	2009-09-26	45	male	0	0	0	0	0	2019
2512	2	1965-04-11	2009-09-26	44	female	0	0	0	0	0	2020
2512	3	1994-03-18	2009-09-26	15	female	0	0	0	0	0	2021
2513	1	1976-10-15	2009-09-26	32	male	0	0	0	0	0	2023
2513	2	1968-10-02	2009-09-26	41	female	0	0	0	0	0	2024
2514	1	1962-10-21	2009-09-26	46	male	0	0	0	0	0	2027
2514	2	1966-04-06	2009-09-26	43	female	0	0	0	0	0	2028
2514	3	1994-05-20	2009-09-26	15	male	0	0	0	0	0	2029
2516	1	1963-11-28	2009-09-26	45	male	0	0	0	0	0	2035
2517	1	1960-06-17	2009-09-26	49	male	0	0	0	0	0	2039
2517	2	1962-11-04	2009-09-26	46	female	0	0	0	0	0	2040
2519	1	1957-08-07	2009-09-26	52	male	0	0	0	0	0	2046
2519	2	1959-07-02	2009-09-26	50	female	0	0	0	0	0	2047
2522	1	1961-03-29	2009-10-02	48	male	0	0	0	0	0	2054
2522	2	1966-07-18	2009-10-02	43	male	0	0	0	0	0	2055
2522	3	1994-07-29	2009-10-02	15	female	0	0	0	0	0	2056
2525	1	1960-09-12	2009-10-02	49	male	0	0	0	0	0	2064
2525	2	1960-01-29	2009-10-02	49	female	0	0	0	0	0	2065
2525	3	1997-05-16	2009-10-02	12	male	0	0	0	0	0	2066
2527	1	1957-11-21	2009-10-02	51	male	0	0	0	0	0	2074
2527	2	1971-08-24	2009-10-02	38	female	0	0	0	0	0	2075
2529	1	1966-08-02	2009-10-02	43	male	0	0	0	0	0	2082
2529	2	1971-05-10	2009-10-02	38	female	0	0	0	0	0	2083
2534	1	1959-06-10	2009-10-09	50	male	0	0	0	0	0	2103
2534	2	1958-11-22	2009-10-09	50	female	0	0	0	0	0	2104
2537	1	1964-02-27	2009-10-10	45	male	0	0	0	0	0	2114
2537	2	1967-01-28	2009-10-10	42	female	0	0	0	0	0	2115
2538	1	1964-05-10	2009-10-10	45	male	0	0	0	0	0	2117
2538	2	1963-06-09	2009-10-10	46	female	0	0	0	0	0	2118
2538	3	1998-12-20	2009-10-10	10	male	0	0	0	0	0	2119
2540	2	1977-12-29	2009-10-10	31	female	0	0	0	0	0	2127
2541	1	1967-08-02	2009-10-10	42	male	0	0	0	0	0	2129
2541	2	1965-11-19	2009-10-10	43	female	0	0	0	0	0	2130
2545	1	1967-10-04	2009-10-10	42	male	0	0	0	0	0	2141
2545	2	1968-04-18	2009-10-10	41	female	0	0	0	0	0	2142
2550	1	1974-07-13	2009-10-10	35	male	0	0	0	0	0	2157
2552	1	1959-12-12	2009-10-10	49	male	0	0	0	0	0	2165
2552	3	1993-07-23	2009-10-10	16	male	0	0	0	0	0	2167
2553	1	1964-09-02	2009-10-10	45	male	0	0	0	0	0	2169
2553	2	1967-03-03	2009-10-10	42	female	0	0	0	0	0	2170
2553	3	1996-02-16	2009-10-10	13	male	0	0	0	0	0	2171
2557	1	1964-10-04	2009-10-10	45	male	0	0	0	0	0	2182
2557	2	1965-01-21	2009-10-10	44	female	0	0	0	0	0	2183
2558	2	1961-02-07	2009-10-10	48	female	0	0	0	0	0	2186
2558	3	1995-04-14	2009-10-10	14	male	0	0	0	0	0	2187
2559	1	1959-07-02	2009-10-10	50	male	0	0	0	0	0	2189
2559	2	1960-08-27	2009-10-10	49	female	0	0	0	0	0	2190
2559	3	1994-07-24	2009-10-10	15	female	0	0	0	0	0	2191
2562	1	1958-11-23	2009-10-10	50	female	0	0	0	0	0	2202
2562	2	1991-01-12	2009-10-10	18	male	0	0	0	0	0	2203
2568	1	1959-05-20	2009-10-10	50	male	0	0	0	0	0	2225
2568	2	1967-12-26	2009-10-10	41	female	0	0	0	0	0	2226
2570	1	1957-09-13	2009-10-16	52	male	0	0	0	0	0	2231
2570	2	1973-09-10	2009-10-16	36	female	0	0	0	0	0	2232
2571	1	1956-11-24	2009-10-16	52	male	0	0	0	0	0	2235
2571	2	1963-07-10	2009-10-16	46	female	0	0	0	0	0	2236
2571	3	1995-09-24	2009-10-16	14	female	0	0	0	0	0	2237
2572	1	1968-04-19	2009-10-16	41	male	0	0	0	0	0	2239
2572	2	1967-11-06	2009-10-16	41	female	0	0	0	0	0	2240
2572	3	1998-10-24	2009-10-16	10	male	0	0	0	0	0	2241
2572	5	1980-07-18	2009-10-16	29	male	0	0	0	0	0	2243
2574	1	1959-07-04	2009-10-17	50	male	0	0	0	0	0	2250
2574	2	1965-12-19	2009-10-17	43	female	0	0	0	0	0	2251
2574	3	1992-04-15	2009-10-17	17	male	0	0	0	0	0	2252
2575	2	1966-08-06	2009-10-17	43	female	0	0	0	0	0	2255
2575	4	1964-03-30	2009-10-17	45	female	0	0	0	0	0	2257
2578	1	1978-11-02	2009-10-17	30	female	0	0	0	0	0	2266
2579	1	1968-04-24	2009-10-17	41	male	0	0	0	0	0	2268
2579	2	1967-12-14	2009-10-17	41	female	0	0	0	0	0	2269
2580	1	1966-02-07	2009-10-17	43	female	0	0	0	0	0	2272
2580	2	2003-09-17	2009-10-17	6	male	0	0	0	0	0	2273
2581	1	1962-03-13	2009-10-17	47	male	0	0	0	0	0	2275
2581	2	1966-12-18	2009-10-17	42	female	0	0	0	0	0	2276
2581	3	1995-03-18	2009-10-17	14	male	0	0	0	0	0	2277
2584	1	1965-09-22	2009-10-17	44	female	0	0	0	0	0	2285
2584	2	1997-11-06	2009-10-17	11	male	0	0	0	0	0	2286
2585	1	1962-05-18	2009-10-17	47	female	0	0	0	0	0	2288
2585	2	1995-02-16	2009-10-17	14	male	0	0	0	0	0	2289
2594	1	1968-02-19	2009-10-17	41	male	0	0	0	0	0	2327
2594	2	1975-07-18	2009-10-17	34	female	0	0	0	0	0	2328
2606	1	1964-10-21	2009-10-24	45	male	0	0	0	0	0	2372
2606	2	1968-09-09	2009-10-24	41	female	0	0	0	0	0	2373
2609	1	1962-07-10	2009-10-24	47	male	0	0	0	0	0	2382
2611	1	1969-11-05	2009-10-24	39	male	0	0	0	0	0	2389
2612	1	1964-05-05	2009-10-24	45	female	0	0	0	0	0	2393
2612	2	1999-12-09	2009-10-24	9	female	0	0	0	0	0	2394
2612	3	1993-01-31	2009-10-24	16	male	0	0	0	0	0	2395
2615	1	1960-06-26	2009-10-24	49	male	0	0	0	0	0	2402
2615	2	1960-02-26	2009-10-24	49	female	0	0	0	0	0	2403
2615	3	1995-10-10	2009-10-24	14	female	0	0	0	0	0	2404
2616	1	1959-09-14	2009-10-24	50	male	0	0	0	0	0	2407
2616	2	1972-10-19	2009-10-24	37	female	0	0	0	0	0	2408
2616	3	2004-06-16	2009-10-24	5	female	0	0	0	0	0	2409
2617	1	1967-01-15	2009-10-24	42	male	0	0	0	0	0	2411
2617	2	1967-06-07	2009-10-24	42	female	0	0	0	0	0	2412
2617	3	1996-07-13	2009-10-24	13	male	0	0	0	0	0	2413
2618	1	1949-07-26	2009-10-30	60	male	0	0	0	0	0	2416
2620	1	1954-04-03	2009-10-30	55	male	0	0	0	0	0	2422
2623	1	1957-02-28	2009-10-31	52	male	0	0	0	0	0	2431
2623	2	1962-09-28	2009-10-31	47	female	0	0	0	0	0	2432
2623	3	2002-02-19	2009-10-31	7	female	0	0	0	0	0	2433
2623	4	2002-02-19	2009-10-31	7	male	0	0	0	0	0	2434
2624	1	1965-08-06	2009-10-31	44	female	0	0	0	0	0	2436
2624	2	1995-03-05	2009-10-31	14	female	0	0	0	0	0	2437
2625	1	1958-10-30	2009-10-31	51	male	0	0	0	0	0	2439
2625	2	1967-10-03	2009-10-31	42	female	0	0	0	0	0	2440
2630	1	1956-03-16	2009-10-31	53	male	0	0	0	0	0	2462
2630	2	1963-01-02	2009-10-31	46	female	0	0	0	0	0	2463
2633	1	1972-01-13	2009-10-31	37	male	0	0	0	0	0	2476
2633	2	1974-06-17	2009-10-31	35	female	0	0	0	0	0	2477
2633	3	1998-07-15	2009-10-31	11	male	0	0	0	0	0	2478
2635	1	1961-05-16	2009-10-31	48	female	0	0	0	0	0	2486
2635	2	1985-08-02	2009-10-31	24	female	0	0	0	0	0	2487
2637	1	1978-01-03	2009-10-31	31	male	0	0	0	0	0	2493
2637	3	1943-12-20	2009-10-31	65	female	0	0	0	0	0	2495
2643	1	1960-07-22	2009-11-07	49	male	0	0	0	0	0	2522
2644	1	1951-11-28	2009-11-07	57	male	0	0	0	0	0	2525
2644	2	1962-06-18	2009-11-07	47	female	0	0	0	0	0	2526
2644	3	1992-03-03	2009-11-07	17	male	0	0	0	0	0	2527
2646	1	1966-04-03	2009-11-07	43	female	0	0	0	0	0	2534
2647	2	1967-03-14	2009-11-07	42	female	0	0	0	0	0	2539
2647	3	1996-04-26	2009-11-07	13	male	0	0	0	0	0	2540
2648	1	1973-09-07	2009-11-07	36	female	0	0	0	0	0	2542
2649	1	1976-09-18	2009-11-07	33	female	0	0	0	0	0	2544
2649	2	2001-03-13	2009-11-07	8	female	0	0	0	0	0	2545
2650	1	1972-02-13	2009-11-07	37	male	0	0	0	0	0	2547
2650	2	1972-06-19	2009-11-07	37	female	0	0	0	0	0	2548
2657	1	1976-02-07	2009-11-07	33	female	0	0	0	0	0	2577
2657	2	1943-12-25	2009-11-07	65	female	0	0	0	0	0	2578
2658	1	1960-09-03	2009-11-07	49	male	0	0	0	0	0	2583
2658	2	1961-03-28	2009-11-07	48	female	0	0	0	0	0	2584
2658	3	1996-09-10	2009-11-07	13	female	0	0	0	0	0	2585
2659	1	1964-03-24	2009-11-13	45	female	0	0	0	0	0	2587
2659	2	1993-08-27	2009-11-13	16	male	0	0	0	0	0	2588
2662	2	1969-11-08	2009-11-13	40	female	0	0	0	0	0	2599
2664	1	1960-03-12	2009-11-13	49	male	0	0	0	0	0	2609
2664	2	1967-05-03	2009-11-13	42	female	0	0	0	0	0	2610
2664	3	1997-04-20	2009-11-13	12	female	0	0	0	0	0	2611
2666	1	1962-12-06	2009-11-13	46	male	0	0	0	0	0	2617
2666	2	1968-02-17	2009-11-13	41	female	0	0	0	0	0	2618
2666	3	1995-10-24	2009-11-13	14	male	0	0	0	0	0	2619
2667	1	1962-04-12	2009-11-14	47	male	0	0	0	0	0	2622
2667	2	1961-02-06	2009-11-14	48	female	0	0	0	0	0	2623
2668	1	1962-06-16	2009-11-14	47	male	0	0	0	0	0	2625
2668	2	1962-12-31	2009-11-14	46	female	0	0	0	0	0	2626
2669	1	1960-06-20	2009-11-14	49	male	0	0	0	0	0	2630
2669	3	1995-08-25	2009-11-14	14	female	0	0	0	0	0	2632
2671	1	1964-03-31	2009-11-14	45	male	0	0	0	0	0	2639
2671	2	1965-06-17	2009-11-14	44	female	0	0	0	0	0	2640
2672	1	1967-07-12	2009-11-14	42	male	0	0	0	0	0	2643
2672	2	1966-04-13	2009-11-14	43	female	0	0	0	0	0	2644
2672	3	1997-07-09	2009-11-14	12	female	0	0	0	0	0	2645
2673	1	1960-12-19	2009-11-14	48	male	0	0	0	0	0	2647
2673	2	1978-05-06	2009-11-14	31	female	0	0	0	0	0	2648
2674	1	1963-12-06	2009-11-14	45	male	0	0	0	0	0	2650
2674	2	1968-10-11	2009-11-14	41	female	0	0	0	0	0	2651
2674	3	1997-06-01	2009-11-14	12	male	0	0	0	0	0	2652
2677	1	1963-05-27	2009-11-14	46	male	0	0	0	0	0	2663
2677	2	1963-04-26	2009-11-14	46	female	0	0	0	0	0	2664
2678	1	1961-08-11	2009-11-14	48	male	0	0	0	0	0	2666
2678	2	1960-07-27	2009-11-14	49	female	0	0	0	0	0	2667
2678	3	1997-05-22	2009-11-14	12	female	0	0	0	0	0	2668
2679	1	1963-01-24	2009-11-14	46	female	0	0	0	0	0	2670
2684	1	1962-05-19	2009-11-14	47	male	0	0	0	0	0	2688
2684	2	1966-10-27	2009-11-14	43	female	0	0	0	0	0	2689
2689	1	1961-02-09	2009-11-21	48	male	0	0	0	0	0	2708
2689	2	1968-12-11	2009-11-21	40	female	0	0	0	0	0	2709
2689	3	1996-07-28	2009-11-21	13	female	0	0	0	0	0	2710
2690	2	1960-05-14	2009-11-21	49	female	0	0	0	0	0	2713
2691	1	1969-12-10	2009-11-21	39	male	0	0	0	0	0	2716
2691	2	1976-07-29	2009-11-21	33	female	0	0	0	0	0	2717
2697	2	1961-12-21	2009-11-27	47	female	0	0	0	0	0	2740
2697	3	1998-12-24	2009-11-27	10	female	0	0	0	0	0	2741
2700	1	1968-12-12	2009-11-28	40	male	0	0	0	0	0	2751
2700	4	1943-03-06	2009-11-28	66	female	0	0	0	0	0	2754
2702	1	1952-11-15	2009-11-28	57	male	0	0	0	0	0	2759
2702	2	1998-12-27	2009-11-28	10	male	0	0	0	0	0	2760
2702	3	2003-07-15	2009-11-28	6	male	0	0	0	0	0	2761
2703	1	1961-05-18	2009-11-28	48	male	0	0	0	0	0	2764
2703	2	1960-06-24	2009-11-28	49	female	0	0	0	0	0	2765
2703	3	1995-03-14	2009-11-28	14	male	0	0	0	0	0	2766
2705	1	1951-12-14	2009-11-28	57	male	0	0	0	0	0	2772
2705	2	1956-02-17	2009-11-28	53	female	0	0	0	0	0	2773
2707	1	1963-11-12	2009-12-04	46	male	0	0	0	0	0	2779
2707	2	1979-12-15	2009-12-04	29	female	0	0	0	0	0	2780
2713	1	1968-07-05	2009-12-05	41	male	0	0	0	0	0	2803
2713	2	1966-01-22	2009-12-05	43	female	0	0	0	0	0	2804
2713	3	1994-04-26	2009-12-05	15	male	0	0	0	0	0	2805
2713	4	1999-11-03	2009-12-05	10	male	0	0	0	0	0	2806
2722	1	1971-07-29	2009-12-12	38	male	0	0	0	0	0	2833
2722	2	1973-05-10	2009-12-12	36	female	0	0	0	0	0	2834
2722	3	2000-03-20	2009-12-12	9	male	0	0	0	0	0	2835
2723	2	1975-10-10	2009-12-18	34	female	0	0	0	0	0	2838
2727	1	1960-03-30	2009-12-19	49	male	0	0	0	0	0	2854
2727	2	1965-11-14	2009-12-19	44	female	0	0	0	0	0	2855
2727	3	2000-08-25	2009-12-19	9	female	0	0	0	0	0	2856
2730	1	1995-12-29	2010-01-09	14	male	0	0	0	0	0	2868
2730	2	1963-06-23	2010-01-09	46	female	0	0	0	0	0	2869
2730	3	1991-02-21	2010-01-09	18	male	0	0	0	0	0	2870
2730	4	1994-03-12	2010-01-09	15	male	0	0	0	0	0	2871
2735	2	1974-07-18	2010-01-09	35	female	0	0	0	0	0	2891
2741	1	1953-09-04	2010-01-09	56	male	0	0	0	0	0	2916
2741	2	1960-10-15	2010-01-09	49	female	0	0	0	0	0	2917
2742	1	1964-03-19	2010-01-09	45	male	0	0	0	0	0	2919
2742	2	1960-09-08	2010-01-09	49	female	0	0	0	0	0	2920
2742	3	1994-11-07	2010-01-09	15	male	0	0	0	0	0	2921
2745	1	1961-11-04	2010-01-15	48	male	0	0	0	0	0	2930
2745	2	1972-07-12	2010-01-15	37	female	0	0	0	0	0	2931
2749	1	1968-08-16	2010-01-16	41	female	0	0	0	0	0	2948
2749	2	1962-12-21	2010-01-16	47	male	0	0	0	0	0	2949
2749	3	1991-08-11	2010-01-16	18	male	0	0	0	0	0	2950

## Sheet: Data_Sub_Model_pH1N1
visit_id	date	memberID	value	swab_date	min_date	max_date	age_at_recruitment
2	14534	68	5	14580	14534	14744	6
3	14744	68	40	14580	14534	14744	6
1	14506	69	5	14580	14506	14744	35
3	14744	69	80	14580	14506	14744	35
1	14506	87	5	14579	14506	14729	8
3	14729	87	80	14579	14506	14729	8
4	14919	159	5	14985	14919	15101	10
5	15101	159	40	14985	14919	15101	10
1	14513	167	5	14593	14513	14716	10
3	14716	167	160	14593	14513	14716	10
8	15636	185	80	15792	15636	16011	45
10	16011	185	320	15792	15636	16011	45
8	15636	186	40	15786	15636	16011	38
10	16011	186	40	15786	15636	16011	38
10	16046	241	5	16093	16046	16186	16
11	16186	241	10	16093	16046	16186	16
1	14518	278	5	14603	14518	14723	19
3	14723	278	160	14603	14518	14723	19
4	14912	302	5	14996	14912	15276	7
6	15276	302	160	14996	14912	15276	7
4	14912	306	5	14996	14912	15276	9
6	15276	306	160	14996	14912	15276	9
3	14729	360	5	14813	14729	14933	48
4	14933	360	320	14813	14729	14933	48
4	14933	363	5	15006	14933	15101	10
5	15101	363	10	15006	14933	15101	10
4	14926	385	5	15006	14926	15091	9
5	15091	385	80	15006	14926	15091	9
3	14737	406	5	14819	14737	14919	7
4	14919	406	80	14819	14737	14919	7
4	14933	443	5	15015	14933	15108	38
5	15108	443	20	15015	14933	15108	38
2	14569	497	160	14596	14569	14912	7
4	14912	497	160	14596	14569	14912	7
4	14912	541	5	15006	14912	15092	39
5	15092	541	160	15006	14912	15092	39
2	14569	546	5	14573	14569	14940	7
4	14940	546	80	14573	14569	14940	7
1	14541	549	5	14573	14541	14946	11
4	14946	549	160	14573	14541	14946	11
8	15668	624	5	15813	15668	16004	42
10	16004	624	5	15813	15668	16004	42
1	14548	659	5	14586	14548	14716	6
3	14716	659	20	14586	14548	14716	6
4	14933	660	5	14999	14933	15094	8
5	15094	660	40	14999	14933	15094	8
4	14954	742	5	14995	14954	15101	49
5	15101	742	10	14995	14954	15101	49
2	14582	798	5	14628	14582	14912	6
4	14912	798	20	14628	14582	14912	6
4	14940	916	80	14992	14940	15254	14
6	15254	916	640	14992	14940	15254	14
4	14933	937	5	15034	14933	15289	16
6	15289	937	320	15034	14933	15289	16
1	14562	1047	5	14830	14562	14940	45
4	14940	1047	10	14830	14562	14940	45
4	14940	1048	5	15001	14940	15101	13
5	15101	1048	160	15001	14940	15101	13
10	16039	1056	5	16078	16039	16396	54
12	16396	1056	10	16078	16039	16396	54
4	14926	1069	5	14991	14926	15297	45
6	15297	1069	5	14991	14926	15297	45
4	14926	1170	5	15014	14926	15108	10
5	15108	1170	80	15014	14926	15108	10
8	15661	1231	160	15786	15661	16025	7
10	16025	1231	40	15786	15661	16025	7
2	14625	1257	20	14626	14625	14940	12
4	14940	1257	80	14626	14625	14940	12
10	16018	1264	5	16090	16018	16361	13
12	16361	1264	5	16090	16018	16361	13
4	14933	1303	20	14986	14933	15251	7
6	15251	1303	80	14986	14933	15251	7
1	14576	1314	5	14697	14576	14737	7
3	14737	1314	40	14697	14576	14737	7
1	14583	1392	5	15023	14583	15675	54
8	15675	1392	80	15023	14583	15675	54
8	15668	1424	80	15973	15668	15997	11
10	15997	1424	1280	15973	15668	15997	11
3	14730	1432	5	14743	14730	14939	11
4	14939	1432	80	14743	14730	14939	11
4	14919	1453	5	15021	14919	15283	44
6	15283	1453	5	15021	14919	15283	44
4	14940	1459	5	14991	14940	15304	10
6	15304	1459	320	14991	14940	15304	10
4	14954	1495	5	14992	14954	15115	11
5	15115	1495	160	14992	14954	15115	11
4	14954	1496	5	14992	14954	15115	35
5	15115	1496	40	14992	14954	15115	35
1	14590	1522	5	14998	14590	15640	35
8	15640	1522	20	14998	14590	15640	35
4	14933	1523	5	15003	14933	15290	34
6	15290	1523	80	15003	14933	15290	34
2	14624	1549	40	14685	14624	14939	7
4	14939	1549	40	14685	14624	14939	7
2	14625	1597	5	14628	14625	14954	10
4	14954	1597	40	14628	14625	14954	10
4	14947	1640	5	15005	14947	15276	54
6	15276	1640	20	15005	14947	15276	54
4	14933	1684	5	14989	14933	15115	6
5	15115	1684	5	14989	14933	15115	6
10	16032	1719	20	16077	16032	16382	44
12	16382	1719	80	16077	16032	16382	44
10	16032	1720	80	16077	16032	16382	39
12	16382	1720	160	16077	16032	16382	39
4	14947	1828	5	14994	14947	15297	9
6	15297	1828	40	14994	14947	15297	9
1	14632	1961	5	14680	14632	14932	8
4	14932	1961	160	14680	14632	14932	8
2	14540	1990	5	14690	14540	14912	9
4	14912	1990	160	14690	14540	14912	9
1	14513	2008	5	14708	14513	14723	47
3	14723	2008	80	14708	14513	14723	47
4	14919	2035	5	15041	14919	15094	45
5	15094	2035	80	15041	14919	15094	45
4	14919	2036	5	15041	14919	15094	40
5	15094	2036	160	15041	14919	15094	40
4	14919	2074	5	15012	14919	15297	51
6	15297	2074	5	15012	14919	15297	51
4	14940	2140	5	14992	14940	15255	9
6	15255	2140	40	14992	14940	15255	9
4	14940	2143	5	14992	14940	15255	5
6	15255	2143	160	14992	14940	15255	5
3	14715	2183	5	14880	14715	14912	44
4	14912	2183	5	14880	14715	14912	44
1	14534	2304	5	14616	14534	14912	29
4	14912	2304	40	14616	14534	14912	29
4	14919	2326	5	15015	14919	15304	7
6	15304	2326	80	15015	14919	15304	7
1	14541	2373	5	14610	14541	14730	41
3	14730	2373	5	14610	14541	14730	41
4	14926	2463	5	15004	14926	15094	46
5	15094	2463	20	15004	14926	15094	46
2	14576	2465	5	14742	14576	14905	8
4	14905	2465	40	14742	14576	14905	8
1	14548	2468	5	14742	14548	14905	12
4	14905	2468	80	14742	14548	14905	12
4	14926	2638	5	14987	14926	15276	12
6	15276	2638	80	14987	14926	15276	12
1	14562	2648	5	14600	14562	14926	31
4	14926	2648	40	14600	14562	14926	31
2	14590	2665	5	14685	14590	14723	10
3	14723	2665	320	14685	14590	14723	10
4	14911	2776	20	15027	14911	15304	41
6	15304	2776	40	15027	14911	15304	41
4	14918	2873	5	14995	14918	15303	50
6	15303	2873	40	14995	14918	15303	50
2	14646	2915	5	14798	14646	14940	11
4	14940	2915	40	14798	14646	14940	11
10	16032	2918	5	16106	16032	16375	16
12	16375	2918	5	16106	16032	16375	16
10	16032	2919	5	16109	16032	16375	45
12	16375	2919	5	16109	16032	16375	45
3	14744	2920	5	14797	14744	14911	49
4	14911	2920	40	14797	14744	14911	49
2	14646	2962	5	14695	14646	14940	12
4	14940	2962	20	14695	14646	14940	12
2	14518	2967	160	14583	14518	14728	44
3	14518	2967	160	14583	14518	14728	44

## Sheet: Community_Intensity_pH3N2
full_date	Subtype	L	month	year
10227	H3N2	0.00867231	1	1998
10231	H3N2	0.00521058	1	1998
10238	H3N2	0.00616714	1	1998
10245	H3N2	0.0107796	1	1998
10252	H3N2	0.0123909	1	1998
10259	H3N2	0.0140368	2	1998
10266	H3N2	0.0198101	2	1998
10273	H3N2	0.0243288	2	1998
10280	H3N2	0.0350335	2	1998
10287	H3N2	0.0393463	3	1998
10294	H3N2	0.0285184	3	1998
10301	H3N2	0.0227368	3	1998
10308	H3N2	0.0170681	3	1998
10315	H3N2	0.0103572	3	1998
10322	H3N2	0.00638183	4	1998
10329	H3N2	0.0039395	4	1998
10336	H3N2	0.00143817	4	1998
10343	H3N2	0.00262295	4	1998
10350	H3N2	0.00441873	5	1998
10357	H3N2	0.00479846	5	1998
10364	H3N2	0.00411794	5	1998
10371	H3N2	0.0057148	5	1998
10378	H3N2	0.00519391	6	1998
10385	H3N2	0.00291805	6	1998
10392	H3N2	0.00495741	6	1998
10399	H3N2	0.00458343	6	1998
10406	H3N2	0.00505492	6	1998
10413	H3N2	0.00447892	7	1998
10420	H3N2	0.00660102	7	1998
10427	H3N2	0.00394805	7	1998
10434	H3N2	0.00601282	7	1998
10441	H3N2	0.0043419	8	1998
10448	H3N2	0.00243409	8	1998
10455	H3N2	0.00219346	8	1998
10462	H3N2	0.00272429	8	1998
10469	H3N2	0.00185435	8	1998
10476	H3N2	0.00148694	9	1998
10483	H3N2	0.000988061	9	1998
10490	H3N2	0.000552702	9	1998
10497	H3N2	0.000843324	9	1998
10504	H3N2	0.000142086	10	1998
10511	H3N2	0.00018448	10	1998
10518	H3N2	0.000356555	10	1998
10525	H3N2	0	10	1998
10532	H3N2	0	11	1998
10539	H3N2	0.000404248	11	1998
10546	H3N2	0.000205688	11	1998
10553	H3N2	0.000212146	11	1998
10560	H3N2	0.000671148	11	1998
10567	H3N2	0.000691224	12	1998
10574	H3N2	0.000188423	12	1998
10581	H3N2	0.000714592	12	1998
10588	H3N2	0.00333072	12	1998
10595	H3N2	0.007146	1	1999
10602	H3N2	0.0111921	1	1999
10609	H3N2	0.0274915	1	1999
10616	H3N2	0.0418192	1	1999
10623	H3N2	0.0349115	2	1999
10630	H3N2	0.0331271	2	1999
10637	H3N2	0.0286196	2	1999
10644	H3N2	0.0111196	2	1999
10651	H3N2	0.00329087	3	1999
10658	H3N2	0.00247769	3	1999
10665	H3N2	0.00235496	3	1999
10672	H3N2	0.00282552	3	1999
10679	H3N2	0.00180192	3	1999
10686	H3N2	0.0010287	4	1999
10693	H3N2	0.00360757	4	1999
10700	H3N2	0.00095112	4	1999
10707	H3N2	0.00201089	4	1999
10714	H3N2	0.00133259	5	1999
10721	H3N2	0.000368022	5	1999
10728	H3N2	0.00187903	5	1999
10735	H3N2	0.00116924	5	1999
10742	H3N2	0.00223221	5	1999
10749	H3N2	0.000655353	6	1999
10756	H3N2	0.000772479	6	1999
10763	H3N2	0.00270962	6	1999
10770	H3N2	0.00256861	6	1999
10777	H3N2	0.004558	7	1999
10784	H3N2	0.00766395	7	1999
10791	H3N2	0.00935678	7	1999
10798	H3N2	0.00612152	7	1999
10805	H3N2	0.00683866	8	1999
10812	H3N2	0.00667817	8	1999
10819	H3N2	0.00487685	8	1999
10826	H3N2	0.00252613	8	1999
10833	H3N2	0.00392142	8	1999
10840	H3N2	0.00437001	9	1999
10847	H3N2	0.00433735	9	1999
10854	H3N2	0.00163792	9	1999
10861	H3N2	0.00178922	9	1999
10868	H3N2	0.000433769	10	1999
10875	H3N2	0.00153249	10	1999
10882	H3N2	0.000504081	10	1999
10889	H3N2	0	10	1999
10896	H3N2	0	11	1999
10903	H3N2	0.000432505	11	1999
10910	H3N2	0.000420054	11	1999
10917	H3N2	0	11	1999
10924	H3N2	0	11	1999
10931	H3N2	0	12	1999
10938	H3N2	0.000793712	12	1999
10945	H3N2	0.00122659	12	1999
10952	H3N2	0.0018998	12	1999
10959	H3N2	0.00687419	1	2000
10966	H3N2	0.0105456	1	2000
10973	H3N2	0.0113053	1	2000
10980	H3N2	0.0116841	1	2000
10987	H3N2	0.0211465	1	2000
10994	H3N2	0.0154203	2	2000
11001	H3N2	0.01004	2	2000
11008	H3N2	0.0091897	2	2000
11015	H3N2	0.00838844	2	2000
11022	H3N2	0.00831426	3	2000
11029	H3N2	0.00446525	3	2000
11036	H3N2	0.00299703	3	2000
11043	H3N2	0.00270915	3	2000
11050	H3N2	0.000481471	4	2000
11057	H3N2	0.0011046	4	2000
11064	H3N2	0.000735493	4	2000
11071	H3N2	0.000131927	4	2000
11078	H3N2	0.000174452	5	2000
11085	H3N2	0.00105027	5	2000
11092	H3N2	0.000559605	5	2000
11099	H3N2	0.000757881	5	2000
11106	H3N2	0.00179143	5	2000
11113	H3N2	0.00189633	6	2000
11120	H3N2	0.00211443	6	2000
11127	H3N2	0.00285893	6	2000
11134	H3N2	0.00274449	6	2000
11141	H3N2	0.00554004	7	2000
11148	H3N2	0.00593905	7	2000
11155	H3N2	0.00449689	7	2000
11162	H3N2	0.00544804	7	2000
11169	H3N2	0.00413564	7	2000
11176	H3N2	0.00420016	8	2000
11183	H3N2	0.0042463	8	2000
11190	H3N2	0.00354038	8	2000
11197	H3N2	0.00281332	8	2000
11204	H3N2	0.00294875	9	2000
11211	H3N2	0.000677609	9	2000
11218	H3N2	0.000441614	9	2000
11225	H3N2	0.000165948	9	2000
11232	H3N2	0	10	2000
11239	H3N2	0	10	2000
11246	H3N2	0	10	2000
11253	H3N2	0.000157844	10	2000
11260	H3N2	0	10	2000
11267	H3N2	0.000173459	11	2000
11274	H3N2	0	11	2000
11281	H3N2	0	11	2000
11288	H3N2	0.00020144	11	2000
11295	H3N2	0	12	2000
11302	H3N2	0	12	2000
11309	H3N2	0	12	2000
11316	H3N2	0.000206816	12	2000
11323	H3N2	0	1	2001
11330	H3N2	0	1	2001
11337	H3N2	0.000139995	1	2001
11344	H3N2	0.000209483	1	2001
11351	H3N2	0.000533559	1	2001
11358	H3N2	0.000922245	2	2001
11365	H3N2	0.00046913	2	2001
11372	H3N2	0.00033987	2	2001
11379	H3N2	0.000293087	2	2001
11386	H3N2	0	3	2001
11393	H3N2	0.000655954	3	2001
11400	H3N2	0.000289694	3	2001
11407	H3N2	0.000310658	3	2001
11414	H3N2	0.00034065	4	2001
11421	H3N2	0.000684056	4	2001
11428	H3N2	0.00051097	4	2001
11435	H3N2	0.000927591	4	2001
11442	H3N2	0.000789917	4	2001
11449	H3N2	0.00165763	5	2001
11456	H3N2	0.000773079	5	2001
11463	H3N2	0.00103183	5	2001
11470	H3N2	0.000526699	5	2001
11477	H3N2	0.000325998	6	2001
11484	H3N2	0.000452492	6	2001
11491	H3N2	0.000582033	6	2001
11498	H3N2	0	6	2001
11505	H3N2	0.000159584	7	2001
11512	H3N2	0	7	2001
11519	H3N2	0.00089443	7	2001
11526	H3N2	0.000535278	7	2001
11533	H3N2	0.000604375	7	2001
11540	H3N2	0.00168519	8	2001
11547	H3N2	0	8	2001
11554	H3N2	0.000911862	8	2001
11561	H3N2	0.000177441	8	2001
11568	H3N2	0.000176028	9	2001
11575	H3N2	0.000152794	9	2001
11582	H3N2	0	9	2001
11589	H3N2	0	9	2001
11596	H3N2	0	10	2001
11603	H3N2	0.000426432	10	2001
11610	H3N2	0	10	2001
11617	H3N2	0	10	2001
11624	H3N2	0	10	2001
11631	H3N2	0	11	2001
11638	H3N2	0.00017951	11	2001
11645	H3N2	0.00049115	11	2001
11652	H3N2	0	11	2001
11659	H3N2	0	12	2001
11666	H3N2	0.000677671	12	2001
11673	H3N2	0.000720444	12	2001
11680	H3N2	0.000548649	12	2001
12052	H3N2	0.000849842	12	2002
11694	H3N2	0.00242797	1	2002
11701	H3N2	0.00618371	1	2002
11708	H3N2	0.00956521	1	2002
11715	H3N2	0.0126613	1	2002
11722	H3N2	0.0133188	2	2002
11729	H3N2	0.00560468	2	2002
11736	H3N2	0.00640642	2	2002
11743	H3N2	0.00697155	2	2002
11750	H3N2	0.00701335	3	2002
11757	H3N2	0.00544504	3	2002
11764	H3N2	0.00896025	3	2002
11771	H3N2	0.00845206	3	2002
11778	H3N2	0.00655131	4	2002
11785	H3N2	0.00612045	4	2002
11792	H3N2	0.0105033	4	2002
11799	H3N2	0.00645777	4	2002
11806	H3N2	0.00464345	4	2002
11813	H3N2	0.00455077	5	2002
11820	H3N2	0.0059972	5	2002
11827	H3N2	0.00204459	5	2002
11834	H3N2	0.00749471	5	2002
11841	H3N2	0.00577339	6	2002
11848	H3N2	0.00855341	6	2002
11855	H3N2	0.00737989	6	2002
11862	H3N2	0.00796342	6	2002
11869	H3N2	0.0126787	7	2002
11876	H3N2	0.0127878	7	2002
11883	H3N2	0.0100058	7	2002
11890	H3N2	0.0078031	7	2002
11897	H3N2	0.00796462	7	2002
11904	H3N2	0.00435075	8	2002
11911	H3N2	0.00628939	8	2002
11918	H3N2	0.00478005	8	2002
11925	H3N2	0.00275415	8	2002
11932	H3N2	0.00287164	9	2002
11939	H3N2	0.00214704	9	2002
11946	H3N2	0.000421014	9	2002
11953	H3N2	0	9	2002
11960	H3N2	0.0011666	9	2002
11967	H3N2	0.000361812	10	2002
11974	H3N2	0.000927967	10	2002
11981	H3N2	0.000955987	10	2002
11988	H3N2	0.000394363	10	2002
11995	H3N2	0.00108151	11	2002
12002	H3N2	0	11	2002
12009	H3N2	0	11	2002
12016	H3N2	0.000159725	11	2002
12023	H3N2	0.000197921	12	2002
12030	H3N2	0.00129934	12	2002
12037	H3N2	0.00120005	12	2002
12044	H3N2	0.00202149	12	2002
12416	H3N2	0.00216046	12	2003
12058	H3N2	0.00487439	1	2003
12065	H3N2	0.00469281	1	2003
12072	H3N2	0.0071654	1	2003
12079	H3N2	0.00287663	1	2003
12086	H3N2	0.0086304	2	2003
12093	H3N2	0.00819301	2	2003
12100	H3N2	0.011367	2	2003
12107	H3N2	0.00922774	2	2003
12114	H3N2	0.0108481	3	2003
12121	H3N2	0.00950672	3	2003
12128	H3N2	0.00522955	3	2003
12135	H3N2	0.00397935	3	2003
12142	H3N2	0.00177515	3	2003
12149	H3N2	0.000918006	4	2003
12156	H3N2	0.000314669	4	2003
12163	H3N2	0.000665716	4	2003
12170	H3N2	6.306e-05	4	2003
12177	H3N2	0.000163358	5	2003
12184	H3N2	0.000230052	5	2003
12191	H3N2	0.000323284	5	2003
12198	H3N2	0.000932395	5	2003
12205	H3N2	0.000647319	6	2003
12212	H3N2	0.000322868	6	2003
12219	H3N2	0.00169882	6	2003
12226	H3N2	0.00288115	6	2003
12233	H3N2	0.00677478	6	2003
12240	H3N2	0.00259535	7	2003
12247	H3N2	0.00473133	7	2003
12254	H3N2	0.00292829	7	2003
12261	H3N2	0.00338994	7	2003
12268	H3N2	0.00316729	8	2003
12275	H3N2	0.00227657	8	2003
12282	H3N2	0.00435439	8	2003
12289	H3N2	0.00191734	8	2003
12296	H3N2	0.00382841	9	2003
12303	H3N2	0.00267172	9	2003
12310	H3N2	0.00312129	9	2003
12317	H3N2	0.00235569	9	2003
12324	H3N2	0.00194892	9	2003
12331	H3N2	0.00133948	10	2003
12338	H3N2	0.00196232	10	2003
12345	H3N2	0.0013426	10	2003
12352	H3N2	0.000486551	10	2003
12359	H3N2	0.000332766	11	2003
12366	H3N2	0	11	2003
12373	H3N2	0.000693481	11	2003
12380	H3N2	0	11	2003
12387	H3N2	0.000775007	12	2003
12394	H3N2	0.000405542	12	2003
12401	H3N2	0.000583435	12	2003
12408	H3N2	0.000435826	12	2003
12781	H3N2	0.00162013	12	2004
12422	H3N2	0.000754107	1	2004
12429	H3N2	0.00169678	1	2004
12436	H3N2	0.00162411	1	2004
12443	H3N2	0.000707203	1	2004
12450	H3N2	0.00266574	2	2004
12457	H3N2	0.00836831	2	2004
12464	H3N2	0.0102832	2	2004
12471	H3N2	0.0107147	2	2004
12478	H3N2	0.0142494	3	2004
12485	H3N2	0.0141416	3	2004
12492	H3N2	0.0149925	3	2004
12499	H3N2	0.0141521	3	2004
12506	H3N2	0.0126718	3	2004
12513	H3N2	0.0137208	4	2004
12520	H3N2	0.00723907	4	2004
12527	H3N2	0.0108774	4	2004
12534	H3N2	0.00849249	4	2004
12541	H3N2	0.00802197	5	2004
12548	H3N2	0.00779226	5	2004
12555	H3N2	0.00928679	5	2004
12562	H3N2	0.00599573	5	2004
12569	H3N2	0.00929071	5	2004
12576	H3N2	0.00875504	6	2004
12583	H3N2	0.00611123	6	2004
12590	H3N2	0.00933106	6	2004
12597	H3N2	0.00685821	6	2004
12604	H3N2	0.0145736	7	2004
12611	H3N2	0.016082	7	2004
12618	H3N2	0.017763	7	2004
12625	H3N2	0.0145613	7	2004
12632	H3N2	0.0106746	8	2004
12639	H3N2	0.00819469	8	2004
12646	H3N2	0.00933094	8	2004
12653	H3N2	0.00670931	8	2004
12660	H3N2	0.00505944	8	2004
12667	H3N2	0.0043379	9	2004
12674	H3N2	0.0051596	9	2004
12681	H3N2	0.00272652	9	2004
12688	H3N2	0.00131806	9	2004
12695	H3N2	0.000701438	10	2004
12702	H3N2	0.000659455	10	2004
12709	H3N2	0.000300963	10	2004
12716	H3N2	0.000194552	10	2004
12723	H3N2	0.000162246	11	2004
12730	H3N2	0.000167208	11	2004
12737	H3N2	7.29145e-05	11	2004
12744	H3N2	0.000554474	11	2004
12751	H3N2	0.000487208	11	2004
12758	H3N2	8.16301e-05	12	2004
12765	H3N2	0.000151386	12	2004
12772	H3N2	0.000579485	12	2004
12779	H3N2	0.000430567	12	2004
12786	H3N2	0.00088707	1	2005
12793	H3N2	0.00096206	1	2005
12800	H3N2	0.000991454	1	2005
12807	H3N2	0.00232775	1	2005
12814	H3N2	0.00208096	1	2005
12821	H3N2	0.00209985	2	2005
12828	H3N2	0.00268019	2	2005
12835	H3N2	0.00274231	2	2005
12842	H3N2	0.00629606	2	2005
12849	H3N2	0.0113773	3	2005
12856	H3N2	0.0149959	3	2005
12863	H3N2	0.011057	3	2005
12870	H3N2	0.0119569	3	2005
12877	H3N2	0.00870295	4	2005
12884	H3N2	0.0116221	4	2005
12891	H3N2	0.00886651	4	2005
12898	H3N2	0.012799	4	2005
12905	H3N2	0.0187758	5	2005
12912	H3N2	0.0242137	5	2005
12919	H3N2	0.0282348	5	2005
12926	H3N2	0.0349808	5	2005
12933	H3N2	0.0307428	5	2005
12940	H3N2	0.0194786	6	2005
12947	H3N2	0.0126397	6	2005
12954	H3N2	0.00815096	6	2005
12961	H3N2	0.00544126	6	2005
12968	H3N2	0.00614942	7	2005
12975	H3N2	0.00213825	7	2005
12982	H3N2	0.00241525	7	2005
12989	H3N2	0.000742594	7	2005
12996	H3N2	0.000603481	8	2005
13003	H3N2	0.000339508	8	2005
13010	H3N2	0.000664561	8	2005
13017	H3N2	0.000765566	8	2005
13024	H3N2	8.07343e-05	8	2005
13031	H3N2	0.000485504	9	2005
13038	H3N2	0.000163795	9	2005
13045	H3N2	0.000216706	9	2005
13052	H3N2	9.029e-05	9	2005
13059	H3N2	6.44344e-05	10	2005
13066	H3N2	0	10	2005
13073	H3N2	0	10	2005
13080	H3N2	0	10	2005
13087	H3N2	6.48999e-05	10	2005
13094	H3N2	0.000279393	11	2005
13101	H3N2	0.000672958	11	2005
13108	H3N2	0.000139886	11	2005
13115	H3N2	0	11	2005
13122	H3N2	0.000137264	12	2005
13129	H3N2	5.84692e-05	12	2005
13136	H3N2	0.000194664	12	2005
13143	H3N2	0.000227267	12	2005
13150	H3N2	0.000161026	1	2006
13157	H3N2	0.000657597	1	2006
13164	H3N2	0.000222685	1	2006
13171	H3N2	0.000192723	1	2006
13178	H3N2	0.000152554	1	2006
13185	H3N2	0.000408932	2	2006
13192	H3N2	0.000391369	2	2006
13199	H3N2	0.000183167	2	2006
13206	H3N2	0.00023126	2	2006
13213	H3N2	0.000561921	3	2006
13220	H3N2	0.000221114	3	2006
13227	H3N2	0.00024764	3	2006
13234	H3N2	0.000146903	3	2006
13241	H3N2	0.000129363	4	2006
13248	H3N2	7.69522e-05	4	2006
13255	H3N2	6.13524e-05	4	2006
13262	H3N2	0	4	2006
13269	H3N2	0	5	2006
13276	H3N2	0	5	2006
13283	H3N2	0	5	2006
13290	H3N2	0	5	2006
13297	H3N2	0	5	2006
13304	H3N2	7.56768e-05	6	2006
13311	H3N2	6.71088e-05	6	2006
13318	H3N2	7.28634e-05	6	2006
13325	H3N2	6.10442e-05	6	2006
13332	H3N2	0.000156576	7	2006
13339	H3N2	0.000251263	7	2006
13346	H3N2	0.000222133	7	2006
13353	H3N2	0.000224115	7	2006
13360	H3N2	0.000366099	7	2006
13367	H3N2	0.00037216	8	2006
13374	H3N2	0.000390631	8	2006
13381	H3N2	0.000256042	8	2006
13388	H3N2	0.000301767	8	2006
13395	H3N2	0.00102922	9	2006
13402	H3N2	0.000774193	9	2006
13409	H3N2	0.00162692	9	2006
13416	H3N2	0.000751827	9	2006
13423	H3N2	0.00058186	10	2006
13430	H3N2	0.000294263	10	2006
13437	H3N2	0.000207404	10	2006
13444	H3N2	0.000194491	10	2006
13451	H3N2	0	10	2006
13458	H3N2	0.000131039	11	2006
13465	H3N2	5.14576e-05	11	2006
13472	H3N2	0	11	2006
13479	H3N2	6.1126e-05	11	2006
13486	H3N2	0.000347851	12	2006
13493	H3N2	0.000235344	12	2006
13500	H3N2	0.000126399	12	2006
13507	H3N2	0.00025954	12	2006
13514	H3N2	0.00057656	1	2007
13521	H3N2	0.00223521	1	2007
13528	H3N2	0.00363981	1	2007
13535	H3N2	0.00525926	1	2007
13542	H3N2	0.00764769	1	2007
13549	H3N2	0.0091808	2	2007
13556	H3N2	0.0118342	2	2007
13563	H3N2	0.0139163	2	2007
13570	H3N2	0.0144212	2	2007
13577	H3N2	0.0152321	3	2007
13584	H3N2	0.0167864	3	2007
13591	H3N2	0.01146	3	2007
13598	H3N2	0.00819452	3	2007
13605	H3N2	0.00837214	4	2007
13612	H3N2	0.00551281	4	2007
13619	H3N2	0.00401003	4	2007
13626	H3N2	0.00425182	4	2007
13633	H3N2	0.00409632	4	2007
13640	H3N2	0.00318125	5	2007
13647	H3N2	0.0016894	5	2007
13654	H3N2	0.00263747	5	2007
13661	H3N2	0.0027945	5	2007
13668	H3N2	0.00441725	6	2007
13675	H3N2	0.00817571	6	2007
13682	H3N2	0.0177545	6	2007
13689	H3N2	0.0189775	6	2007
13696	H3N2	0.0225436	7	2007
13703	H3N2	0.0195521	7	2007
13710	H3N2	0.0091247	7	2007
13717	H3N2	0.00587842	7	2007
13724	H3N2	0.00350815	7	2007
13731	H3N2	0.00142116	8	2007
13738	H3N2	0.000331915	8	2007
13745	H3N2	0.00111024	8	2007
13752	H3N2	0.00140096	8	2007
13759	H3N2	0.00102612	9	2007
13766	H3N2	0.0010554	9	2007
13773	H3N2	0.000731371	9	2007
13780	H3N2	0.000577672	9	2007
13787	H3N2	0.00120854	10	2007
13794	H3N2	0.00051684	10	2007
13801	H3N2	0.00030195	10	2007
13808	H3N2	0.000300191	10	2007
13815	H3N2	7.58682e-05	10	2007
13822	H3N2	0	11	2007
13829	H3N2	5.77644e-05	11	2007
13836	H3N2	0	11	2007
13843	H3N2	6.37824e-05	11	2007
13850	H3N2	0	12	2007
13857	H3N2	0	12	2007
13864	H3N2	0.00028076	12	2007
13871	H3N2	0.000319925	12	2007
14244	H3N2	7.35416e-05	12	2008
13885	H3N2	0.000570626	1	2008
13892	H3N2	0.000694201	1	2008
13899	H3N2	0.00192787	1	2008
13906	H3N2	0.000593018	1	2008
13913	H3N2	0.000706347	2	2008
13920	H3N2	0.00113431	2	2008
13927	H3N2	0.001267	2	2008
13934	H3N2	0.00172805	2	2008
13941	H3N2	0.00363736	3	2008
13948	H3N2	0.00230097	3	2008
13955	H3N2	0.000834921	3	2008
13962	H3N2	0.00118645	3	2008
13969	H3N2	0.000821293	3	2008
13976	H3N2	0.00106178	4	2008
13983	H3N2	0.00123354	4	2008
13990	H3N2	0.00153816	4	2008
13997	H3N2	0.000981352	4	2008
14004	H3N2	0.00108328	5	2008
14011	H3N2	0.000790047	5	2008
14018	H3N2	0.00107174	5	2008
14025	H3N2	0.000419013	5	2008
14032	H3N2	0.00120515	6	2008
14039	H3N2	0.00105445	6	2008
14046	H3N2	0.00129747	6	2008
14053	H3N2	0.00149522	6	2008
14060	H3N2	0.00178368	6	2008
14067	H3N2	0.002407	7	2008
14074	H3N2	0.00474292	7	2008
14081	H3N2	0.00503627	7	2008
14088	H3N2	0.00590614	7	2008
14095	H3N2	0.00426984	8	2008
14102	H3N2	0.0030138	8	2008
14109	H3N2	0.00346219	8	2008
14116	H3N2	0.00225113	8	2008
14123	H3N2	0.00276532	9	2008
14130	H3N2	0.00160959	9	2008
14137	H3N2	0.00140775	9	2008
14144	H3N2	0.000929489	9	2008
14151	H3N2	0.000969209	9	2008
14158	H3N2	0.000395942	10	2008
14165	H3N2	0.000408315	10	2008
14172	H3N2	0.000131642	10	2008
14179	H3N2	0.000119382	10	2008
14186	H3N2	0.000164995	11	2008
14193	H3N2	0.00050316	11	2008
14200	H3N2	0.000204864	11	2008
14207	H3N2	0.000120536	11	2008
14214	H3N2	0	12	2008
14221	H3N2	0.000151555	12	2008
14228	H3N2	0.000121845	12	2008
14235	H3N2	9.97297e-05	12	2008
14607	H3N2	0.000398032	12	2009
14249	H3N2	0.000740769	1	2009
14256	H3N2	0.000866608	1	2009
14263	H3N2	0.000875877	1	2009
14270	H3N2	0.00124416	1	2009
14277	H3N2	0.00234017	2	2009
14284	H3N2	0.00231173	2	2009
14291	H3N2	0.00222776	2	2009
14298	H3N2	0.00139736	2	2009
14305	H3N2	0.00111769	3	2009
14312	H3N2	0.00112385	3	2009
14319	H3N2	0.00100768	3	2009
14326	H3N2	0.000840539	3	2009
14333	H3N2	0.000807206	3	2009
14340	H3N2	0.000470487	4	2009
14347	H3N2	0.000410603	4	2009
14354	H3N2	0.000472337	4	2009
14361	H3N2	0.000792674	4	2009
14368	H3N2	0.000590083	5	2009
14375	H3N2	0.00062541	5	2009
14382	H3N2	0.000690724	5	2009
14389	H3N2	0.000881849	5	2009
14396	H3N2	0.000672078	6	2009
14403	H3N2	0.00101795	6	2009
14410	H3N2	0.00136123	6	2009
14417	H3N2	0.00185901	6	2009
14424	H3N2	0.00440901	6	2009
14431	H3N2	0.00709717	7	2009
14438	H3N2	0.00809361	7	2009
14445	H3N2	0.00855859	7	2009
14452	H3N2	0.00738719	7	2009
14459	H3N2	0.00669688	8	2009
14466	H3N2	0.00565434	8	2009
14473	H3N2	0.00731699	8	2009
14480	H3N2	0.00545242	8	2009
14487	H3N2	0.00618691	8	2009
14494	H3N2	0.00397679	9	2009
14501	H3N2	0.0020918	9	2009
14508	H3N2	0.00152507	9	2009
14515	H3N2	0.00117158	9	2009
14522	H3N2	0.000940385	10	2009
14529	H3N2	0.000187831	10	2009
14536	H3N2	3.34512e-05	10	2009
14543	H3N2	2.66663e-05	10	2009
14550	H3N2	0	11	2009
14557	H3N2	4.05954e-05	11	2009
14564	H3N2	2.49142e-05	11	2009
14571	H3N2	6.62914e-05	11	2009
14578	H3N2	0	11	2009
14585	H3N2	8.40912e-05	12	2009
14592	H3N2	0	12	2009
14599	H3N2	3.7818e-05	12	2009
14606	H3N2	3.59267e-05	12	2009
14613	H3N2	2.40015e-05	1	2010
14620	H3N2	0	1	2010
14627	H3N2	0	1	2010
14634	H3N2	0	1	2010
14641	H3N2	0	2	2010
14648	H3N2	0	2	2010
14655	H3N2	0	2	2010
14662	H3N2	5.94768e-05	2	2010
14669	H3N2	2.46652e-05	3	2010
14676	H3N2	5.59133e-05	3	2010
14683	H3N2	0	3	2010
14690	H3N2	5.20937e-05	3	2010
14697	H3N2	7.88678e-05	3	2010
14704	H3N2	0	4	2010
14711	H3N2	0	4	2010
14718	H3N2	3.07693e-05	4	2010
14725	H3N2	0	4	2010
14732	H3N2	0.000141406	5	2010
14739	H3N2	0	5	2010
14746	H3N2	0	5	2010
14753	H3N2	0.000162658	5	2010
14760	H3N2	0.000145535	5	2010
14767	H3N2	0.000190049	6	2010
14774	H3N2	0.000181868	6	2010
14781	H3N2	0.000603049	6	2010
14788	H3N2	0.000484803	6	2010
14795	H3N2	0.00159446	7	2010
14802	H3N2	0.00147398	7	2010
14809	H3N2	0.00269407	7	2010
14816	H3N2	0.00458577	7	2010
14823	H3N2	0.00686953	8	2010
14830	H3N2	0.00804295	8	2010
14837	H3N2	0.00827705	8	2010
14844	H3N2	0.01518	8	2010
14851	H3N2	0.0143072	8	2010
14858	H3N2	0.0182398	9	2010
14865	H3N2	0.0192776	9	2010
14872	H3N2	0.015786	9	2010
14879	H3N2	0.0134237	9	2010
14886	H3N2	0.00934812	10	2010
14893	H3N2	0.00682011	10	2010
14900	H3N2	0.00410442	10	2010
14907	H3N2	0.00300598	10	2010
14914	H3N2	0.00201872	11	2010
14921	H3N2	0.000483812	11	2010
14928	H3N2	0.00113277	11	2010
14935	H3N2	0.000547409	11	2010
14942	H3N2	0.000590987	11	2010
14949	H3N2	0.000365324	12	2010
14956	H3N2	0.000142567	12	2010
14963	H3N2	0.000560808	12	2010
14970	H3N2	0.000256018	12	2010
14977	H3N2	0.000526291	1	2011
14984	H3N2	0.000589429	1	2011
14991	H3N2	0.000710384	1	2011
14998	H3N2	0.000731378	1	2011
15005	H3N2	0.000615391	1	2011
15012	H3N2	0.000428245	2	2011
15019	H3N2	0.000287853	2	2011
15026	H3N2	0.000340658	2	2011
15033	H3N2	0.000158821	2	2011
15040	H3N2	0.00019054	3	2011
15047	H3N2	0	3	2011
15054	H3N2	0	3	2011
15061	H3N2	0	3	2011
15068	H3N2	3.99121e-05	4	2011
15075	H3N2	0	4	2011
15082	H3N2	0.000322206	4	2011
15089	H3N2	3.26357e-05	4	2011
15096	H3N2	4.20698e-05	5	2011
15103	H3N2	0	5	2011
15110	H3N2	8.98197e-05	5	2011
15117	H3N2	0	5	2011
15124	H3N2	4.2321e-05	5	2011
15131	H3N2	0	6	2011
15138	H3N2	0	6	2011
15145	H3N2	3.72804e-05	6	2011
15152	H3N2	0.000138507	6	2011
15159	H3N2	0.000238664	7	2011
15166	H3N2	0.000448118	7	2011
15173	H3N2	0.000572685	7	2011
15180	H3N2	0.000695947	7	2011
15187	H3N2	0.000710666	8	2011
15194	H3N2	0.000354706	8	2011
15201	H3N2	0.000606207	8	2011
15208	H3N2	0.000880883	8	2011
15215	H3N2	0.00158502	8	2011
15222	H3N2	0.00209771	9	2011
15229	H3N2	0.00212824	9	2011
15236	H3N2	0.00292703	9	2011
15243	H3N2	0.00159513	9	2011
15250	H3N2	0.00308125	10	2011
15257	H3N2	0.00316588	10	2011
15264	H3N2	0.00215258	10	2011
15271	H3N2	0.00257762	10	2011
15278	H3N2	0.00173561	10	2011
15285	H3N2	0.0020743	11	2011
15292	H3N2	0.00166836	11	2011
15299	H3N2	0.00169585	11	2011
15306	H3N2	0.00251583	11	2011
15313	H3N2	0.00161983	12	2011
15320	H3N2	0.00168459	12	2011
15327	H3N2	0.00113249	12	2011
15334	H3N2	0.00140984	12	2011
15341	H3N2	0.001043	1	2012
15348	H3N2	0.00164351	1	2012
15355	H3N2	0.00159367	1	2012
15362	H3N2	0.00234819	1	2012
15369	H3N2	0.00360338	1	2012
15376	H3N2	0.00235356	2	2012
15383	H3N2	0.00280053	2	2012
15390	H3N2	0.00237428	2	2012
15397	H3N2	0.00261886	2	2012
15404	H3N2	0.00251329	3	2012
15411	H3N2	0.00536007	3	2012
15418	H3N2	0.00620134	3	2012
15425	H3N2	0.00568527	3	2012
15432	H3N2	0.00556449	4	2012
15439	H3N2	0.00547442	4	2012
15446	H3N2	0.00688767	4	2012
15453	H3N2	0.0115207	4	2012
15460	H3N2	0.0102583	4	2012
15467	H3N2	0.0160014	5	2012
15474	H3N2	0.021248	5	2012
15481	H3N2	0.0261622	5	2012
15488	H3N2	0.0198365	5	2012
15495	H3N2	0.01455	6	2012
15502	H3N2	0.00986919	6	2012
15509	H3N2	0.00913219	6	2012
15516	H3N2	0.0045503	6	2012
15523	H3N2	0.00388189	7	2012
15530	H3N2	0.00397465	7	2012
15537	H3N2	0.00175446	7	2012
15544	H3N2	0.00189738	7	2012
15551	H3N2	0.0013003	7	2012
15558	H3N2	0.000715763	8	2012
15565	H3N2	0.000975173	8	2012
15572	H3N2	0.00108005	8	2012
15579	H3N2	0.000705485	8	2012
15586	H3N2	0.000398105	9	2012
15593	H3N2	0.000459806	9	2012
15600	H3N2	0.00101433	9	2012
15607	H3N2	0.000373111	9	2012
15614	H3N2	0.000257221	10	2012
15621	H3N2	0.000294468	10	2012
15628	H3N2	0.00016472	10	2012
15635	H3N2	0.000247088	10	2012
15642	H3N2	3.33693e-05	10	2012
15649	H3N2	0.00015037	11	2012
15656	H3N2	0.000107688	11	2012
15663	H3N2	0.000205338	11	2012
15670	H3N2	0.000272052	11	2012
15677	H3N2	0.000763488	12	2012
15684	H3N2	0.000773202	12	2012
15691	H3N2	0.00045909	12	2012
15698	H3N2	0.000686099	12	2012
16070	H3N2	0.000781136	12	2013
15712	H3N2	0.000930827	1	2013
15719	H3N2	0.000673307	1	2013
15726	H3N2	0.00100814	1	2013
15733	H3N2	0.000948092	1	2013
15740	H3N2	0.000356589	2	2013
15747	H3N2	0.000410081	2	2013
15754	H3N2	0.000580121	2	2013
15761	H3N2	0.000788665	2	2013
15768	H3N2	0.000953707	3	2013
15775	H3N2	0.000601277	3	2013
15782	H3N2	0.00101367	3	2013
15789	H3N2	0.000931586	3	2013
15796	H3N2	0.00107738	4	2013
15803	H3N2	0.000329195	4	2013
15810	H3N2	0.000752174	4	2013
15817	H3N2	0.000148941	4	2013
15824	H3N2	0.000311615	4	2013
15831	H3N2	0.000440299	5	2013
15838	H3N2	0.000347837	5	2013
15845	H3N2	0.000230216	5	2013
15852	H3N2	0.000241882	5	2013
15859	H3N2	0.000565238	6	2013
15866	H3N2	0.000479688	6	2013
15873	H3N2	0.000750884	6	2013
15880	H3N2	0.000683224	6	2013
15887	H3N2	0.00134022	7	2013
15894	H3N2	0.00137915	7	2013
15901	H3N2	0.0020712	7	2013
15908	H3N2	0.0020664	7	2013
15915	H3N2	0.00255471	7	2013
15922	H3N2	0.0030232	8	2013
15929	H3N2	0.00323789	8	2013
15936	H3N2	0.00297046	8	2013
15943	H3N2	0.00258794	8	2013
15950	H3N2	0.00330565	9	2013
15957	H3N2	0.00377742	9	2013
15964	H3N2	0.00523886	9	2013
15971	H3N2	0.0023967	9	2013
15978	H3N2	0.0038222	9	2013
15985	H3N2	0.0028084	10	2013
15992	H3N2	0.00136981	10	2013
15999	H3N2	0.000829577	10	2013
16006	H3N2	0.000812508	10	2013
16013	H3N2	0.000530689	11	2013
16020	H3N2	0.000725835	11	2013
16027	H3N2	0.000579178	11	2013
16034	H3N2	0.00032646	11	2013
16041	H3N2	0.000328488	12	2013
16048	H3N2	0.000379987	12	2013
16055	H3N2	0.000732287	12	2013
16062	H3N2	0.00127547	12	2013
16433	H3N2	0.00230823	12	2014
16075	H3N2	0.00254229	1	2014
16082	H3N2	0.00330195	1	2014
16089	H3N2	0.00330297	1	2014
16096	H3N2	0.00308643	1	2014
16103	H3N2	0.00346203	2	2014
16110	H3N2	0.00230448	2	2014
16117	H3N2	0.00337728	2	2014
16124	H3N2	0.00295843	2	2014
16131	H3N2	0.0019525	3	2014
16138	H3N2	0.00177287	3	2014
16145	H3N2	0.00120799	3	2014
16152	H3N2	0.00100016	3	2014
16159	H3N2	0.000827081	3	2014
16166	H3N2	0.000907563	4	2014
16173	H3N2	0.000398354	4	2014
16180	H3N2	0.0004202	4	2014
16187	H3N2	0.000442316	4	2014
16194	H3N2	0.000627108	5	2014
16201	H3N2	0.000190881	5	2014
16208	H3N2	0.000815112	5	2014
16215	H3N2	0.00193692	5	2014
16222	H3N2	0.00312711	6	2014
16229	H3N2	0.00405973	6	2014
16236	H3N2	0.00385225	6	2014
16243	H3N2	0.00326745	6	2014
16250	H3N2	0.00295838	6	2014
16257	H3N2	0.00350165	7	2014
16264	H3N2	0.00290489	7	2014
16271	H3N2	0.00186568	7	2014
16278	H3N2	0.00128637	7	2014
16285	H3N2	0.000754023	8	2014
16292	H3N2	0.000277598	8	2014
16299	H3N2	0.0007625	8	2014
16306	H3N2	0.000900427	8	2014
16313	H3N2	0.000595933	8	2014
16320	H3N2	0.000562554	9	2014
16327	H3N2	0.000502309	9	2014
16334	H3N2	0.000112103	9	2014
16341	H3N2	0.000246025	9	2014
16348	H3N2	8.8853e-05	10	2014
16355	H3N2	0.00017118	10	2014
16362	H3N2	3.6394e-05	10	2014
16369	H3N2	0.000129664	10	2014
16376	H3N2	8.41141e-05	11	2014
16383	H3N2	5.09934e-05	11	2014
16390	H3N2	0.000239153	11	2014
16397	H3N2	0.000346963	11	2014
16404	H3N2	0.000551638	11	2014
16411	H3N2	0.00104866	12	2014
16418	H3N2	0.00164838	12	2014
16425	H3N2	0.00260016	12	2014
16797	H3N2	0.00575318	12	2015
16439	H3N2	0.0107897	1	2015
16446	H3N2	0.0162844	1	2015
16453	H3N2	0.0242538	1	2015
16460	H3N2	0.0229346	1	2015
16467	H3N2	0.0237252	2	2015
16474	H3N2	0.017836	2	2015
16481	H3N2	0.00498978	2	2015
16488	H3N2	0.00911561	2	2015
16495	H3N2	0.00894644	3	2015
16502	H3N2	0.00585095	3	2015
16509	H3N2	0.00431068	3	2015
16516	H3N2	0.00447269	3	2015
16523	H3N2	0.00295464	3	2015
16530	H3N2	0.002904	4	2015
16537	H3N2	0.00182034	4	2015
16544	H3N2	0.00231998	4	2015
16551	H3N2	0.00156715	4	2015
16558	H3N2	0.00131834	5	2015
16565	H3N2	0.00158908	5	2015
16572	H3N2	0.00278317	5	2015
16579	H3N2	0.00318427	5	2015
16586	H3N2	0.00539389	5	2015
16593	H3N2	0.00972435	6	2015
16600	H3N2	0.0118793	6	2015
16607	H3N2	0.0112982	6	2015
16614	H3N2	0.0109016	6	2015
16621	H3N2	0.00737763	7	2015
16628	H3N2	0.00632593	7	2015
16635	H3N2	0.00308385	7	2015
16642	H3N2	0.00173884	7	2015
16649	H3N2	0.00191304	8	2015
16656	H3N2	0.00109934	8	2015
16663	H3N2	0.00114656	8	2015
16670	H3N2	0.00171417	8	2015
16677	H3N2	0.000766733	8	2015
16684	H3N2	0.000869202	9	2015
16691	H3N2	0.000622146	9	2015
16698	H3N2	0.000355297	9	2015
16705	H3N2	0.000431481	9	2015
16712	H3N2	0.000146233	10	2015
16719	H3N2	0.000276464	10	2015
16726	H3N2	0.000190727	10	2015
16733	H3N2	0.000175713	10	2015
16740	H3N2	0.000225231	11	2015
16747	H3N2	0.000149679	11	2015
16754	H3N2	5.9639e-05	11	2015
16761	H3N2	0.000106805	11	2015
16768	H3N2	9.42658e-05	11	2015
16775	H3N2	0.000111552	12	2015
16782	H3N2	0.000162301	12	2015
16789	H3N2	0.000123453	12	2015
17142	H3N2		12	2016
16803	H3N2		1	2016
16810	H3N2		1	2016
16817	H3N2		1	2016
16824	H3N2		1	2016
16831	H3N2		1	2016
16838	H3N2		2	2016
16845	H3N2		2	2016
16852	H3N2		2	2016
16859	H3N2		2	2016
16866	H3N2		3	2016
16873	H3N2		3	2016
16880	H3N2		3	2016
16887	H3N2		3	2016
16894	H3N2		4	2016
16901	H3N2		4	2016
16908	H3N2		4	2016
16915	H3N2		4	2016
16922	H3N2		5	2016
16929	H3N2		5	2016
16936	H3N2		5	2016
16943	H3N2		5	2016
16950	H3N2		5	2016
16957	H3N2		6	2016
16964	H3N2		6	2016
16971	H3N2		6	2016
16978	H3N2		6	2016
16985	H3N2		7	2016
16992	H3N2		7	2016
16999	H3N2		7	2016
17006	H3N2		7	2016
17013	H3N2		7	2016
17020	H3N2		8	2016

## Sheet: Community_Intensity_pH1N1
full_date	month	year	L	Subtype
10227	1	1998	0.000279752	pH1N1
10231	1	1998	0.000466619	pH1N1
10238	1	1998	0.000259669	pH1N1
10245	1	1998	0.000417815	pH1N1
10252	1	1998	0.000722804	pH1N1
10259	2	1998	0.000172231	pH1N1
10266	2	1998	0.000355338	pH1N1
10273	2	1998	0.000422374	pH1N1
10280	2	1998	8.20458e-05	pH1N1
10287	3	1998	0.000424219	pH1N1
10294	3	1998	0.000194003	pH1N1
10301	3	1998	0.000321747	pH1N1
10308	3	1998	0	pH1N1
10315	3	1998	0	pH1N1
10322	4	1998	0.000135784	pH1N1
10329	4	1998	0	pH1N1
10336	4	1998	0	pH1N1
10343	4	1998	0	pH1N1
10350	5	1998	0	pH1N1
10357	5	1998	0	pH1N1
10364	5	1998	0	pH1N1
10371	5	1998	0	pH1N1
10378	6	1998	0	pH1N1
10385	6	1998	0	pH1N1
10392	6	1998	0	pH1N1
10399	6	1998	8.33351e-05	pH1N1
10406	6	1998	0	pH1N1
10413	7	1998	0	pH1N1
10420	7	1998	0	pH1N1
10427	7	1998	0	pH1N1
10434	7	1998	0	pH1N1
10441	8	1998	0	pH1N1
10448	8	1998	0	pH1N1
10455	8	1998	0	pH1N1
10462	8	1998	0	pH1N1
10469	8	1998	0	pH1N1
10476	9	1998	0	pH1N1
10483	9	1998	0	pH1N1
10490	9	1998	0	pH1N1
10497	9	1998	0.000168665	pH1N1
10504	10	1998	0	pH1N1
10511	10	1998	0	pH1N1
10518	10	1998	0	pH1N1
10525	10	1998	0	pH1N1
10532	11	1998	0	pH1N1
10539	11	1998	0	pH1N1
10546	11	1998	0.000205688	pH1N1
10553	11	1998	0	pH1N1
10560	11	1998	0	pH1N1
10567	12	1998	0	pH1N1
10574	12	1998	0	pH1N1
10581	12	1998	0	pH1N1
10588	12	1998	0	pH1N1
10595	1	1999	0	pH1N1
10602	1	1999	0.000189696	pH1N1
10609	1	1999	0	pH1N1
10616	1	1999	0	pH1N1
10623	2	1999	0	pH1N1
10630	2	1999	0	pH1N1
10637	2	1999	0	pH1N1
10644	2	1999	0	pH1N1
10651	3	1999	0	pH1N1
10658	3	1999	0	pH1N1
10665	3	1999	0	pH1N1
10672	3	1999	0.000176595	pH1N1
10679	3	1999	0.000277219	pH1N1
10686	4	1999	0.000146957	pH1N1
10693	4	1999	0	pH1N1
10700	4	1999	0	pH1N1
10707	4	1999	0	pH1N1
10714	5	1999	0	pH1N1
10721	5	1999	0	pH1N1
10728	5	1999	0	pH1N1
10735	5	1999	0	pH1N1
10742	5	1999	0	pH1N1
10749	6	1999	0	pH1N1
10756	6	1999	0	pH1N1
10763	6	1999	0	pH1N1
10770	6	1999	0	pH1N1
10777	7	1999	0	pH1N1
10784	7	1999	0	pH1N1
10791	7	1999	0	pH1N1
10798	7	1999	0	pH1N1
10805	8	1999	0	pH1N1
10812	8	1999	0	pH1N1
10819	8	1999	0	pH1N1
10826	8	1999	0	pH1N1
10833	8	1999	0	pH1N1
10840	9	1999	0	pH1N1
10847	9	1999	0	pH1N1
10854	9	1999	0	pH1N1
10861	9	1999	0	pH1N1
10868	10	1999	0	pH1N1
10875	10	1999	0	pH1N1
10882	10	1999	0	pH1N1
10889	10	1999	0	pH1N1
10896	11	1999	0	pH1N1
10903	11	1999	0	pH1N1
10910	11	1999	0	pH1N1
10917	11	1999	0	pH1N1
10924	11	1999	0.000251729	pH1N1
10931	12	1999	0	pH1N1
10938	12	1999	0.000264571	pH1N1
10945	12	1999	0	pH1N1
10952	12	1999	0.00075992	pH1N1
10959	1	2000	0.000793176	pH1N1
10966	1	2000	0.00439398	pH1N1
10973	1	2000	0.00904426	pH1N1
10980	1	2000	0.0134816	pH1N1
10987	1	2000	0.0141942	pH1N1
10994	2	2000	0.011758	pH1N1
11001	2	2000	0.00982175	pH1N1
11008	2	2000	0.00960741	pH1N1
11015	2	2000	0.0104856	pH1N1
11022	3	2000	0.00779462	pH1N1
11029	3	2000	0.00539551	pH1N1
11036	3	2000	0.00166501	pH1N1
11043	3	2000	0.000301017	pH1N1
11050	4	2000	0.000481471	pH1N1
11057	4	2000	0	pH1N1
11064	4	2000	0.000294197	pH1N1
11071	4	2000	0.000131927	pH1N1
11078	5	2000	0	pH1N1
11085	5	2000	0.000175045	pH1N1
11092	5	2000	0	pH1N1
11099	5	2000	0	pH1N1
11106	5	2000	0.000162857	pH1N1
11113	6	2000	0	pH1N1
11120	6	2000	0	pH1N1
11127	6	2000	0	pH1N1
11134	6	2000	0	pH1N1
11141	7	2000	0.000162942	pH1N1
11148	7	2000	0	pH1N1
11155	7	2000	0	pH1N1
11162	7	2000	0.00062862	pH1N1
11169	7	2000	0.000984677	pH1N1
11176	8	2000	0.000913079	pH1N1
11183	8	2000	0.00166819	pH1N1
11190	8	2000	0.00236025	pH1N1
11197	8	2000	0.00297881	pH1N1
11204	9	2000	0.00165867	pH1N1
11211	9	2000	0.00135522	pH1N1
11218	9	2000	0.000883229	pH1N1
11225	9	2000	0.000165948	pH1N1
11232	10	2000	0	pH1N1
11239	10	2000	0	pH1N1
11246	10	2000	0	pH1N1
11253	10	2000	0	pH1N1
11260	10	2000	0.000418734	pH1N1
11267	11	2000	0.000346918	pH1N1
11274	11	2000	0.00019409	pH1N1
11281	11	2000	0.000178164	pH1N1
11288	11	2000	0	pH1N1
11295	12	2000	0	pH1N1
11302	12	2000	0	pH1N1
11309	12	2000	0.00032883	pH1N1
11316	12	2000	0.000620449	pH1N1
11323	1	2001	0.000176234	pH1N1
11330	1	2001	0.00175387	pH1N1
11337	1	2001	0.00139995	pH1N1
11344	1	2001	0.00167586	pH1N1
11351	1	2001	0.000800338	pH1N1
11358	2	2001	0.00138337	pH1N1
11365	2	2001	0.00156377	pH1N1
11372	2	2001	0.0033987	pH1N1
11379	2	2001	0.00424976	pH1N1
11386	3	2001	0.00359087	pH1N1
11393	3	2001	0.00491965	pH1N1
11400	3	2001	0.00477995	pH1N1
11407	3	2001	0.00419389	pH1N1
11414	4	2001	0.00545039	pH1N1
11421	4	2001	0.00324927	pH1N1
11428	4	2001	0.00319356	pH1N1
11435	4	2001	0.00530052	pH1N1
11442	4	2001	0.00805715	pH1N1
11449	5	2001	0.00629898	pH1N1
11456	5	2001	0.00649386	pH1N1
11463	5	2001	0.00751763	pH1N1
11470	5	2001	0.00763713	pH1N1
11477	6	2001	0.00603096	pH1N1
11484	6	2001	0.00693821	pH1N1
11491	6	2001	0.00756643	pH1N1
11498	6	2001	0.00533509	pH1N1
11505	7	2001	0.00622379	pH1N1
11512	7	2001	0.00694245	pH1N1
11519	7	2001	0.00491937	pH1N1
11526	7	2001	0.00588806	pH1N1
11533	7	2001	0.00589266	pH1N1
11540	8	2001	0.00658757	pH1N1
11547	8	2001	0.00331167	pH1N1
11554	8	2001	0.00260532	pH1N1
11561	8	2001	0.00301649	pH1N1
11568	9	2001	0.00105617	pH1N1
11575	9	2001	0.000916763	pH1N1
11582	9	2001	0.00127894	pH1N1
11589	9	2001	0.000327672	pH1N1
11596	10	2001	0.000492843	pH1N1
11603	10	2001	0	pH1N1
11610	10	2001	0	pH1N1
11617	10	2001	0	pH1N1
11624	10	2001	0.000212751	pH1N1
11631	11	2001	0	pH1N1
11638	11	2001	0	pH1N1
11645	11	2001	0	pH1N1
11652	11	2001	0.000189191	pH1N1
11659	12	2001	0.000214127	pH1N1
11666	12	2001	0	pH1N1
11673	12	2001	0	pH1N1
11680	12	2001	0.000274325	pH1N1
11694	1	2002	0.000606992	pH1N1
11701	1	2002	0.00103062	pH1N1
11708	1	2002	0.00100686	pH1N1
11715	1	2002	0.00134695	pH1N1
11722	2	2002	0.000539951	pH1N1
11729	2	2002	0.000622743	pH1N1
11736	2	2002	0.00169582	pH1N1
11743	2	2002	0.00174289	pH1N1
11750	3	2002	0.000539488	pH1N1
11757	3	2002	0.00130681	pH1N1
11764	3	2002	0.000571931	pH1N1
11771	3	2002	0.000367481	pH1N1
11778	4	2002	0.000297787	pH1N1
11785	4	2002	0	pH1N1
11792	4	2002	0.000437639	pH1N1
11799	4	2002	0.000274799	pH1N1
11806	4	2002	0	pH1N1
11813	5	2002	0	pH1N1
11820	5	2002	0	pH1N1
11827	5	2002	0	pH1N1
11834	5	2002	0	pH1N1
11841	6	2002	0	pH1N1
11848	6	2002	0	pH1N1
11855	6	2002	0	pH1N1
11862	6	2002	0	pH1N1
11869	7	2002	0	pH1N1
11876	7	2002	0	pH1N1
11883	7	2002	0	pH1N1
11890	7	2002	0	pH1N1
11897	7	2002	0	pH1N1
11904	8	2002	0	pH1N1
11911	8	2002	0	pH1N1
11918	8	2002	0	pH1N1
11925	8	2002	0.000137707	pH1N1
11932	9	2002	0	pH1N1
11939	9	2002	0	pH1N1
11946	9	2002	0	pH1N1
11953	9	2002	0	pH1N1
11960	9	2002	0	pH1N1
11967	10	2002	0	pH1N1
11974	10	2002	0	pH1N1
11981	10	2002	0	pH1N1
11988	10	2002	0	pH1N1
11995	11	2002	0	pH1N1
12002	11	2002	0	pH1N1
12009	11	2002	0	pH1N1
12016	11	2002	0	pH1N1
12023	12	2002	0	pH1N1
12030	12	2002	0	pH1N1
12037	12	2002	0	pH1N1
12044	12	2002	0	pH1N1
12052	12	2002	0.000212461	pH1N1
12058	1	2003	0.000168082	pH1N1
12065	1	2003	0.00023464	pH1N1
12072	1	2003	0	pH1N1
12079	1	2003	0	pH1N1
12086	2	2003	0	pH1N1
12093	2	2003	0	pH1N1
12100	2	2003	0.000127719	pH1N1
12107	2	2003	0	pH1N1
12114	3	2003	9.6001e-05	pH1N1
12121	3	2003	0	pH1N1
12128	3	2003	6.45623e-05	pH1N1
12135	3	2003	5.89534e-05	pH1N1
12142	3	2003	0	pH1N1
12149	4	2003	3.06002e-05	pH1N1
12156	4	2003	0	pH1N1
12163	4	2003	0	pH1N1
12170	4	2003	0	pH1N1
12177	5	2003	0	pH1N1
12184	5	2003	0	pH1N1
12191	5	2003	0	pH1N1
12198	5	2003	0	pH1N1
12205	6	2003	0	pH1N1
12212	6	2003	0	pH1N1
12219	6	2003	0	pH1N1
12226	6	2003	0	pH1N1
12233	6	2003	0	pH1N1
12240	7	2003	0	pH1N1
12247	7	2003	0	pH1N1
12254	7	2003	0	pH1N1
12261	7	2003	0	pH1N1
12268	8	2003	0	pH1N1
12275	8	2003	0	pH1N1
12282	8	2003	0	pH1N1
12289	8	2003	0	pH1N1
12296	9	2003	0	pH1N1
12303	9	2003	0	pH1N1
12310	9	2003	0	pH1N1
12317	9	2003	0	pH1N1
12324	9	2003	0	pH1N1
12331	10	2003	0	pH1N1
12338	10	2003	0	pH1N1
12345	10	2003	0	pH1N1
12352	10	2003	0	pH1N1
12359	11	2003	0	pH1N1
12366	11	2003	0	pH1N1
12373	11	2003	0	pH1N1
12380	11	2003	0	pH1N1
12387	12	2003	0	pH1N1
12394	12	2003	0	pH1N1
12401	12	2003	0	pH1N1
12408	12	2003	0	pH1N1
12416	12	2003	0	pH1N1
12422	1	2004	0	pH1N1
12429	1	2004	0	pH1N1
12436	1	2004	0	pH1N1
12443	1	2004	0	pH1N1
12450	2	2004	0	pH1N1
12457	2	2004	0	pH1N1
12464	2	2004	0	pH1N1
12471	2	2004	0	pH1N1
12478	3	2004	0	pH1N1
12485	3	2004	0	pH1N1
12492	3	2004	0	pH1N1
12499	3	2004	0	pH1N1
12506	3	2004	0	pH1N1
12513	4	2004	0	pH1N1
12520	4	2004	0	pH1N1
12527	4	2004	0	pH1N1
12534	4	2004	0	pH1N1
12541	5	2004	0	pH1N1
12548	5	2004	0	pH1N1
12555	5	2004	0	pH1N1
12562	5	2004	0	pH1N1
12569	5	2004	0	pH1N1
12576	6	2004	0	pH1N1
12583	6	2004	0	pH1N1
12590	6	2004	0.000163703	pH1N1
12597	6	2004	0.000119273	pH1N1
12604	7	2004	0.000240224	pH1N1
12611	7	2004	0.0002992	pH1N1
12618	7	2004	0.000452148	pH1N1
12625	7	2004	0.00012662	pH1N1
12632	8	2004	6.67162e-05	pH1N1
12639	8	2004	0.00021012	pH1N1
12646	8	2004	0	pH1N1
12653	8	2004	0	pH1N1
12660	8	2004	0	pH1N1
12667	9	2004	0	pH1N1
12674	9	2004	0	pH1N1
12681	9	2004	5.68025e-05	pH1N1
12688	9	2004	0	pH1N1
12695	10	2004	7.01438e-05	pH1N1
12702	10	2004	0	pH1N1
12709	10	2004	0	pH1N1
12716	10	2004	0	pH1N1
12723	11	2004	0	pH1N1
12730	11	2004	0	pH1N1
12737	11	2004	0	pH1N1
12744	11	2004	0	pH1N1
12751	11	2004	0	pH1N1
12758	12	2004	0	pH1N1
12765	12	2004	0	pH1N1
12772	12	2004	0	pH1N1
12779	12	2004	0.000107642	pH1N1
12781	12	2004	0	pH1N1
12786	1	2005	0	pH1N1
12793	1	2005	0.000160343	pH1N1
12800	1	2005	0	pH1N1
12807	1	2005	0.000332536	pH1N1
12814	1	2005	0.000723812	pH1N1
12821	2	2005	0.0012157	pH1N1
12828	2	2005	0.000382884	pH1N1
12835	2	2005	0.000304701	pH1N1
12842	2	2005	0.00106713	pH1N1
12849	3	2005	0.00138506	pH1N1
12856	3	2005	0.00333243	pH1N1
12863	3	2005	0.00322495	pH1N1
12870	3	2005	0.00186561	pH1N1
12877	4	2005	0.00132098	pH1N1
12884	4	2005	0.00146147	pH1N1
12891	4	2005	0.000799986	pH1N1
12898	4	2005	0.00100233	pH1N1
12905	5	2005	0.00171397	pH1N1
12912	5	2005	0.000985441	pH1N1
12919	5	2005	0.00154812	pH1N1
12926	5	2005	0.000906909	pH1N1
12933	5	2005	0.000859079	pH1N1
12940	6	2005	0.00093348	pH1N1
12947	6	2005	0.000446108	pH1N1
12954	6	2005	0.000144265	pH1N1
12961	6	2005	0.000310929	pH1N1
12968	7	2005	0.000366037	pH1N1
12975	7	2005	0.000222735	pH1N1
12982	7	2005	0.000168506	pH1N1
12989	7	2005	9.90126e-05	pH1N1
12996	8	2005	0.00020116	pH1N1
13003	8	2005	0.000135803	pH1N1
13010	8	2005	0	pH1N1
13017	8	2005	0.000680503	pH1N1
13024	8	2005	0.000403672	pH1N1
13031	9	2005	0.000194202	pH1N1
13038	9	2005	0.000409488	pH1N1
13045	9	2005	0.000288941	pH1N1
13052	9	2005	0.00036116	pH1N1
13059	10	2005	0.000193303	pH1N1
13066	10	2005	0.000129926	pH1N1
13073	10	2005	0.00012765	pH1N1
13080	10	2005	6.74631e-05	pH1N1
13087	10	2005	0	pH1N1
13094	11	2005	6.98482e-05	pH1N1
13101	11	2005	6.72958e-05	pH1N1
13108	11	2005	6.99429e-05	pH1N1
13115	11	2005	0.000582938	pH1N1
13122	12	2005	0.000274529	pH1N1
13129	12	2005	0.000292346	pH1N1
13136	12	2005	0.000454215	pH1N1
13143	12	2005	0.0013636	pH1N1
13150	1	2006	0.00169077	pH1N1
13157	1	2006	0.00147959	pH1N1
13164	1	2006	0.00356297	pH1N1
13171	1	2006	0.00244115	pH1N1
13178	1	2006	0.00264427	pH1N1
13185	2	2006	0.00436194	pH1N1
13192	2	2006	0.0047747	pH1N1
13199	2	2006	0.00631926	pH1N1
13206	2	2006	0.00693779	pH1N1
13213	3	2006	0.00758594	pH1N1
13220	3	2006	0.00626489	pH1N1
13227	3	2006	0.00575764	pH1N1
13234	3	2006	0.00433363	pH1N1
13241	4	2006	0.00355748	pH1N1
13248	4	2006	0.00253942	pH1N1
13255	4	2006	0.0024541	pH1N1
13262	4	2006	0.00214465	pH1N1
13269	5	2006	0.00343882	pH1N1
13276	5	2006	0.00356423	pH1N1
13283	5	2006	0.00521135	pH1N1
13290	5	2006	0.00510275	pH1N1
13297	5	2006	0.00611315	pH1N1
13304	6	2006	0.0105191	pH1N1
13311	6	2006	0.0168443	pH1N1
13318	6	2006	0.0177787	pH1N1
13325	6	2006	0.0178249	pH1N1
13332	7	2006	0.010595	pH1N1
13339	7	2006	0.00860575	pH1N1
13346	7	2006	0.0063678	pH1N1
13353	7	2006	0.00369789	pH1N1
13360	7	2006	0.00278235	pH1N1
13367	8	2006	0.00163751	pH1N1
13374	8	2006	0.00110679	pH1N1
13381	8	2006	0.000768127	pH1N1
13388	8	2006	0.000422474	pH1N1
13395	9	2006	0.000972039	pH1N1
13402	9	2006	0.000655086	pH1N1
13409	9	2006	0.00122019	pH1N1
13416	9	2006	0.000438566	pH1N1
13423	10	2006	0.000332491	pH1N1
13430	10	2006	0.000294263	pH1N1
13437	10	2006	0	pH1N1
13444	10	2006	6.48304e-05	pH1N1
13451	10	2006	0	pH1N1
13458	11	2006	0	pH1N1
13465	11	2006	0	pH1N1
13472	11	2006	6.555e-05	pH1N1
13479	11	2006	0.000122252	pH1N1
13486	12	2006	0.00013914	pH1N1
13493	12	2006	0.000117672	pH1N1
13500	12	2006	6.31995e-05	pH1N1
13507	12	2006	0.000324425	pH1N1
13514	1	2007	0.000384373	pH1N1
13521	1	2007	0.000270934	pH1N1
13528	1	2007	0.00017612	pH1N1
13535	1	2007	6.41374e-05	pH1N1
13542	1	2007	0.00040251	pH1N1
13549	2	2007	0.000198147	pH1N1
13556	2	2007	0.000311426	pH1N1
13563	2	2007	0.000292359	pH1N1
13570	2	2007	0.000282768	pH1N1
13577	3	2007	0.000191198	pH1N1
13584	3	2007	0.000371654	pH1N1
13591	3	2007	0.000184839	pH1N1
13598	3	2007	0.00012607	pH1N1
13605	4	2007	8.90653e-05	pH1N1
13612	4	2007	4.63261e-05	pH1N1
13619	4	2007	0	pH1N1
13626	4	2007	0	pH1N1
13633	4	2007	0.000224456	pH1N1
13640	5	2007	0.000124755	pH1N1
13647	5	2007	0	pH1N1
13654	5	2007	0	pH1N1
13661	5	2007	0.000129977	pH1N1
13668	6	2007	8.03136e-05	pH1N1
13675	6	2007	0.000233592	pH1N1
13682	6	2007	0.000206448	pH1N1
13689	6	2007	0.000105431	pH1N1
13696	7	2007	0.000220476	pH1N1
13703	7	2007	0.000383375	pH1N1
13710	7	2007	0	pH1N1
13717	7	2007	0.000171633	pH1N1
13724	7	2007	0.000167055	pH1N1
13731	8	2007	0.000275063	pH1N1
13738	8	2007	0.000165957	pH1N1
13745	8	2007	6.53083e-05	pH1N1
13752	8	2007	0.000200137	pH1N1
13759	9	2007	0.000320661	pH1N1
13766	9	2007	0.00026385	pH1N1
13773	9	2007	0.000121895	pH1N1
13780	9	2007	7.2209e-05	pH1N1
13787	10	2007	0.00037186	pH1N1
13794	10	2007	7.38343e-05	pH1N1
13801	10	2007	0	pH1N1
13808	10	2007	0	pH1N1
13815	10	2007	7.58682e-05	pH1N1
13822	11	2007	7.5824e-05	pH1N1
13829	11	2007	0	pH1N1
13836	11	2007	0	pH1N1
13843	11	2007	6.37824e-05	pH1N1
13850	12	2007	0	pH1N1
13857	12	2007	0	pH1N1
13864	12	2007	0.00014038	pH1N1
13871	12	2007	0.000319925	pH1N1
13885	1	2008	0.000697431	pH1N1
13892	1	2008	0.00107987	pH1N1
13899	1	2008	0.00192787	pH1N1
13906	1	2008	0.00211792	pH1N1
13913	2	2008	0.00181632	pH1N1
13920	2	2008	0.00175302	pH1N1
13927	2	2008	0.00333421	pH1N1
13934	2	2008	0.00473819	pH1N1
13941	3	2008	0.00704739	pH1N1
13948	3	2008	0.00627973	pH1N1
13955	3	2008	0.0026903	pH1N1
13962	3	2008	0.00136898	pH1N1
13969	3	2008	0.000342205	pH1N1
13976	4	2008	0.000772204	pH1N1
13983	4	2008	0.00043174	pH1N1
13990	4	2008	0.000549342	pH1N1
13997	4	2008	0.000523387	pH1N1
14004	5	2008	0.000191167	pH1N1
14011	5	2008	0.000395024	pH1N1
14018	5	2008	0.000252174	pH1N1
14025	5	2008	0.00031426	pH1N1
14032	6	2008	9.2704e-05	pH1N1
14039	6	2008	0.000721468	pH1N1
14046	6	2008	0.000622784	pH1N1
14053	6	2008	0.00169458	pH1N1
14060	6	2008	0.00137206	pH1N1
14067	7	2008	0.00262581	pH1N1
14074	7	2008	0.00586203	pH1N1
14081	7	2008	0.00691421	pH1N1
14088	7	2008	0.00594328	pH1N1
14095	8	2008	0.00365986	pH1N1
14102	8	2008	0.00231292	pH1N1
14109	8	2008	0.00226374	pH1N1
14116	8	2008	0.00145386	pH1N1
14123	9	2008	0.000768145	pH1N1
14130	9	2008	0.000742887	pH1N1
14137	9	2008	0.000981162	pH1N1
14144	9	2008	0.000293523	pH1N1
14151	9	2008	0.000255055	pH1N1
14158	10	2008	0.000148478	pH1N1
14165	10	2008	0.000181473	pH1N1
14172	10	2008	8.77615e-05	pH1N1
14179	10	2008	0.000238764	pH1N1
14186	11	2008	0.000164995	pH1N1
14193	11	2008	0.000182967	pH1N1
14200	11	2008	0.000204864	pH1N1
14207	11	2008	0.000160714	pH1N1
14214	12	2008	0.000118088	pH1N1
14221	12	2008	0.000416778	pH1N1
14228	12	2008	0.00024369	pH1N1
14235	12	2008	0.000365676	pH1N1
14244	12	2008	0.00044125	pH1N1
14249	1	2009	0.00180562	pH1N1
14256	1	2009	0.00361936	pH1N1
14263	1	2009	0.00407736	pH1N1
14270	1	2009	0.00710949	pH1N1
14277	2	2009	0.0119561	pH1N1
14284	2	2009	0.0103139	pH1N1
14291	2	2009	0.0119742	pH1N1
14298	2	2009	0.00874643	pH1N1
14305	3	2009	0.00592862	pH1N1
14312	3	2009	0.00341839	pH1N1
14319	3	2009	0.00139526	pH1N1
14326	3	2009	0.0015926	pH1N1
14333	3	2009	0.000968647	pH1N1
14340	4	2009	0.000611633	pH1N1
14347	4	2009	0.000574844	pH1N1
14354	4	2009	0.000566805	pH1N1
14361	4	2009	9.90842e-05	pH1N1
14368	5	2009	9.3171e-05	pH1N1
14375	5	2009	3.67888e-05	pH1N1
14382	5	2009	0.000296025	pH1N1
14389	5	2009	0.00129522	pH1N1
14396	6	2009	0.000644075	pH1N1
14403	6	2009	0.00162872	pH1N1
14410	6	2009	0.0030937	pH1N1
14417	6	2009	0.0045181	pH1N1
14424	6	2009	0.0045617	pH1N1
14431	7	2009	0.00588002	pH1N1
14438	7	2009	0.00682211	pH1N1
14445	7	2009	0.00909656	pH1N1
14452	7	2009	0.0102704	pH1N1
14459	8	2009	0.0126591	pH1N1
14466	8	2009	0.0105301	pH1N1
14473	8	2009	0.0188415	pH1N1
14480	8	2009	0.0214681	pH1N1
14487	8	2009	0.0246141	pH1N1
14494	9	2009	0.0394392	pH1N1
14501	9	2009	0.0591798	pH1N1
14508	9	2009	0.0685458	pH1N1
14515	9	2009	0.0555665	pH1N1
14522	10	2009	0.0280179	pH1N1
14529	10	2009	0.0146821	pH1N1
14536	10	2009	0.00859695	pH1N1
14543	10	2009	0.00623991	pH1N1
14550	11	2009	0.00326479	pH1N1
14557	11	2009	0.00233424	pH1N1
14564	11	2009	0.00353782	pH1N1
14571	11	2009	0.00654075	pH1N1
14578	11	2009	0.00578446	pH1N1
14585	12	2009	0.00437274	pH1N1
14592	12	2009	0.00560811	pH1N1
14599	12	2009	0.00448144	pH1N1
14606	12	2009	0.00308969	pH1N1
14607	12	2009	0.000976987	pH1N1
14613	1	2010	0.00504032	pH1N1
14620	1	2010	0.0058202	pH1N1
14627	1	2010	0.00461973	pH1N1
14634	1	2010	0.00344538	pH1N1
14641	2	2010	0.00363857	pH1N1
14648	2	2010	0.00332825	pH1N1
14655	2	2010	0.00265478	pH1N1
14662	2	2010	0.00190326	pH1N1
14669	3	2010	0.00281183	pH1N1
14676	3	2010	0.00341071	pH1N1
14683	3	2010	0.00343924	pH1N1
14690	3	2010	0.00229212	pH1N1
14697	3	2010	0.00115673	pH1N1
14704	4	2010	0.0012381	pH1N1
14711	4	2010	0.00105363	pH1N1
14718	4	2010	0.000800002	pH1N1
14725	4	2010	0.000833399	pH1N1
14732	5	2010	0.000622184	pH1N1
14739	5	2010	0.00134128	pH1N1
14746	5	2010	0.000662709	pH1N1
14753	5	2010	0.000731962	pH1N1
14760	5	2010	0.000485116	pH1N1
14767	6	2010	0.000506798	pH1N1
14774	6	2010	0.00045467	pH1N1
14781	6	2010	0.000552795	pH1N1
14788	6	2010	0.000727204	pH1N1
14795	7	2010	0.00142952	pH1N1
14802	7	2010	0.00218863	pH1N1
14809	7	2010	0.00285902	pH1N1
14816	7	2010	0.0028661	pH1N1
14823	8	2010	0.00306839	pH1N1
14830	8	2010	0.00217377	pH1N1
14837	8	2010	0.0020769	pH1N1
14844	8	2010	0.00148376	pH1N1
14851	8	2010	0.00133254	pH1N1
14858	9	2010	0.00100219	pH1N1
14865	9	2010	0.000444867	pH1N1
14872	9	2010	0.000623644	pH1N1
14879	9	2010	0.000739886	pH1N1
14886	10	2010	0.000357046	pH1N1
14893	10	2010	0.00120355	pH1N1
14900	10	2010	0.000868244	pH1N1
14907	10	2010	0.000328779	pH1N1
14914	11	2010	0.000304712	pH1N1
14921	11	2010	0.000229174	pH1N1
14928	11	2010	0.00044052	pH1N1
14935	11	2010	0.000489787	pH1N1
14942	11	2010	0.000248836	pH1N1
14949	12	2010	0.00026569	pH1N1
14956	12	2010	0.000463343	pH1N1
14963	12	2010	0.000859906	pH1N1
14970	12	2010	0.00183479	pH1N1
14977	1	2011	0.00312015	pH1N1
14984	1	2011	0.00707315	pH1N1
14991	1	2011	0.0161415	pH1N1
14998	1	2011	0.0204786	pH1N1
15005	1	2011	0.0145018	pH1N1
15012	2	2011	0.0152455	pH1N1
15019	2	2011	0.0162277	pH1N1
15026	2	2011	0.0100683	pH1N1
15033	2	2011	0.00473815	pH1N1
15040	3	2011	0.00254053	pH1N1
15047	3	2011	0.000662442	pH1N1
15054	3	2011	0.000590912	pH1N1
15061	3	2011	0.000359515	pH1N1
15068	4	2011	0.00019956	pH1N1
15075	4	2011	0.00019646	pH1N1
15082	4	2011	0.000230147	pH1N1
15089	4	2011	3.26357e-05	pH1N1
15096	5	2011	0	pH1N1
15103	5	2011	0	pH1N1
15110	5	2011	0	pH1N1
15117	5	2011	0	pH1N1
15124	5	2011	0	pH1N1
15131	6	2011	0	pH1N1
15138	6	2011	0	pH1N1
15145	6	2011	0.000149122	pH1N1
15152	6	2011	6.92537e-05	pH1N1
15159	7	2011	7.95545e-05	pH1N1
15166	7	2011	0.000186716	pH1N1
15173	7	2011	3.8179e-05	pH1N1
15180	7	2011	0	pH1N1
15187	8	2011	7.10666e-05	pH1N1
15194	8	2011	3.2246e-05	pH1N1
15201	8	2011	3.19056e-05	pH1N1
15208	8	2011	3.67035e-05	pH1N1
15215	8	2011	3.52228e-05	pH1N1
15222	9	2011	4.19542e-05	pH1N1
15229	9	2011	3.54707e-05	pH1N1
15236	9	2011	0	pH1N1
15243	9	2011	4.19771e-05	pH1N1
15250	10	2011	0	pH1N1
15257	10	2011	0	pH1N1
15264	10	2011	0	pH1N1
15271	10	2011	0	pH1N1
15278	10	2011	0	pH1N1
15285	11	2011	0	pH1N1
15292	11	2011	0	pH1N1
15299	11	2011	0	pH1N1
15306	11	2011	0	pH1N1
15313	12	2011	0	pH1N1
15320	12	2011	4.01092e-05	pH1N1
15327	12	2011	0	pH1N1
15334	12	2011	3.13298e-05	pH1N1
15341	1	2012	5.48945e-05	pH1N1
15348	1	2012	7.47051e-05	pH1N1
15355	1	2012	7.8377e-05	pH1N1
15362	1	2012	0.000146762	pH1N1
15369	1	2012	0.000100094	pH1N1
15376	2	2012	0.000305657	pH1N1
15383	2	2012	0.00050612	pH1N1
15390	2	2012	0.000135673	pH1N1
15397	2	2012	0	pH1N1
15404	3	2012	5.23602e-05	pH1N1
15411	3	2012	0.000141054	pH1N1
15418	3	2012	0	pH1N1
15425	3	2012	8.64681e-05	pH1N1
15432	4	2012	7.45245e-05	pH1N1
15439	4	2012	2.82186e-05	pH1N1
15446	4	2012	2.60897e-05	pH1N1
15453	4	2012	0.000152592	pH1N1
15460	4	2012	0.000101567	pH1N1
15467	5	2012	0.000159218	pH1N1
15474	5	2012	0.000121417	pH1N1
15481	5	2012	7.44653e-05	pH1N1
15488	5	2012	0.000109594	pH1N1
15495	6	2012	4.07562e-05	pH1N1
15502	6	2012	0	pH1N1
15509	6	2012	4.8705e-05	pH1N1
15516	6	2012	4.98208e-05	pH1N1
15523	7	2012	4.64897e-05	pH1N1
15530	7	2012	5.84507e-05	pH1N1
15537	7	2012	6.57922e-05	pH1N1
15544	7	2012	8.75712e-05	pH1N1
15551	7	2012	3.66282e-05	pH1N1
15558	8	2012	0	pH1N1
15565	8	2012	0	pH1N1
15572	8	2012	2.63426e-05	pH1N1
15579	8	2012	0	pH1N1
15586	9	2012	3.31754e-05	pH1N1
15593	9	2012	3.06537e-05	pH1N1
15600	9	2012	0	pH1N1
15607	9	2012	3.10926e-05	pH1N1
15614	10	2012	9.64578e-05	pH1N1
15621	10	2012	0.000117787	pH1N1
15628	10	2012	5.49067e-05	pH1N1
15635	10	2012	3.52982e-05	pH1N1
15642	10	2012	0.000100108	pH1N1
15649	11	2012	7.51848e-05	pH1N1
15656	11	2012	5.38442e-05	pH1N1
15663	11	2012	5.13346e-05	pH1N1
15670	11	2012	2.72052e-05	pH1N1
15677	12	2012	0.000226219	pH1N1
15684	12	2012	0.000248529	pH1N1
15691	12	2012	0.000975565	pH1N1
15698	12	2012	0.000466548	pH1N1
15712	1	2013	0.00069812	pH1N1
15719	1	2013	0.000975134	pH1N1
15726	1	2013	0.00125337	pH1N1
15733	1	2013	0.00156307	pH1N1
15740	2	2013	0.00115535	pH1N1
15747	2	2013	0.0011454	pH1N1
15754	2	2013	0.00305882	pH1N1
15761	2	2013	0.00339942	pH1N1
15768	3	2013	0.00373068	pH1N1
15775	3	2013	0.0032839	pH1N1
15782	3	2013	0.00284392	pH1N1
15789	3	2013	0.00354719	pH1N1
15796	4	2013	0.00278852	pH1N1
15803	4	2013	0.0020369	pH1N1
15810	4	2013	0.00261868	pH1N1
15817	4	2013	0.00128462	pH1N1
15824	4	2013	0.000817989	pH1N1
15831	5	2013	0.00085308	pH1N1
15838	5	2013	0.000869593	pH1N1
15845	5	2013	0.000997601	pH1N1
15852	5	2013	0.000564391	pH1N1
15859	6	2013	0.000538322	pH1N1
15866	6	2013	0.000580674	pH1N1
15873	6	2013	0.000932132	pH1N1
15880	6	2013	0.000765211	pH1N1
15887	7	2013	0.00112289	pH1N1
15894	7	2013	0.000580696	pH1N1
15901	7	2013	0.000559785	pH1N1
15908	7	2013	0.000403779	pH1N1
15915	7	2013	0.000684297	pH1N1
15922	8	2013	0.000428663	pH1N1
15929	8	2013	0.000459431	pH1N1
15936	8	2013	0.000347891	pH1N1
15943	8	2013	0.000373517	pH1N1
15950	9	2013	0.000215586	pH1N1
15957	9	2013	0.000341767	pH1N1
15964	9	2013	0.000157166	pH1N1
15971	9	2013	0.000120697	pH1N1
15978	9	2013	0	pH1N1
15985	10	2013	0.000222447	pH1N1
15992	10	2013	6.08806e-05	pH1N1
15999	10	2013	0	pH1N1
16006	10	2013	8.70544e-05	pH1N1
16013	11	2013	2.41222e-05	pH1N1
16020	11	2013	0.000103691	pH1N1
16027	11	2013	2.31671e-05	pH1N1
16034	11	2013	0.000209867	pH1N1
16041	12	2013	0.000138311	pH1N1
16048	12	2013	0.000259082	pH1N1
16055	12	2013	0.000520309	pH1N1
16062	12	2013	0.000786249	pH1N1
16070	12	2013	0.000474261	pH1N1
16075	1	2014	0.00417662	pH1N1
16082	1	2014	0.00570962	pH1N1
16089	1	2014	0.00596099	pH1N1
16096	1	2014	0.00579383	pH1N1
16103	2	2014	0.00770644	pH1N1
16110	2	2014	0.00555545	pH1N1
16117	2	2014	0.00706606	pH1N1
16124	2	2014	0.00683099	pH1N1
16131	3	2014	0.00341316	pH1N1
16138	3	2014	0.00277296	pH1N1
16145	3	2014	0.00221465	pH1N1
16152	3	2014	0.00115113	pH1N1
16159	3	2014	0.000951144	pH1N1
16166	4	2014	0.000650705	pH1N1
16173	4	2014	0.000493201	pH1N1
16180	4	2014	0.000154811	pH1N1
16187	4	2014	0.000106156	pH1N1
16194	5	2014	4.32488e-05	pH1N1
16201	5	2014	0.000242939	pH1N1
16208	5	2014	0.000128702	pH1N1
16215	5	2014	0.000145269	pH1N1
16222	6	2014	0.000318011	pH1N1
16229	6	2014	0.000255062	pH1N1
16236	6	2014	0.000118896	pH1N1
16243	6	2014	4.56986e-05	pH1N1
16250	6	2014	5.19014e-05	pH1N1
16257	7	2014	4.14396e-05	pH1N1
16264	7	2014	6.31497e-05	pH1N1
16271	7	2014		pH1N1
16278	7	2014	1.33996e-05	pH1N1
16285	8	2014	9.92136e-06	pH1N1
16292	8	2014	2.58231e-05	pH1N1
16299	8	2014	4.12162e-05	pH1N1
16306	8	2014	3.67521e-05	pH1N1
16313	8	2014	1.80586e-05	pH1N1
16320	9	2014	2.44589e-05	pH1N1
16327	9	2014	2.28322e-05	pH1N1
16334	9	2014	3.73676e-05	pH1N1
16341	9	2014	0.000123013	pH1N1
16348	10	2014	2.96177e-05	pH1N1
16355	10	2014	7.60801e-05	pH1N1
16362	10	2014	4.85253e-05	pH1N1
16369	10	2014	2.16106e-05	pH1N1
16376	11	2014		pH1N1
16383	11	2014		pH1N1
16390	11	2014		pH1N1
16397	11	2014		pH1N1
16404	11	2014		pH1N1
16411	12	2014	1.69138e-05	pH1N1
16418	12	2014		pH1N1
16425	12	2014	0.000261323	pH1N1
16433	12	2014	0.00193392	pH1N1
16439	1	2015	4.63742e-05	pH1N1
16446	1	2015	5.12087e-05	pH1N1
16453	1	2015	8.04171e-05	pH1N1
16460	1	2015	0.000176692	pH1N1
16467	2	2015	0.00010239	pH1N1
16474	2	2015	8.85161e-05	pH1N1
16481	2	2015	3.14152e-05	pH1N1
16488	2	2015	0.000103373	pH1N1
16495	3	2015	0.00030456	pH1N1
16502	3	2015	0.000182842	pH1N1
16509	3	2015	0.000153042	pH1N1
16516	3	2015	0.000154231	pH1N1
16523	3	2015	0.000104987	pH1N1
16530	4	2015	0.000112876	pH1N1
16537	4	2015	3.79237e-05	pH1N1
16544	4	2015	7.58164e-05	pH1N1
16551	4	2015	0.000197658	pH1N1
16558	5	2015	0.00016113	pH1N1
16565	5	2015	0.000134922	pH1N1
16572	5	2015	0.000188335	pH1N1
16579	5	2015	6.88491e-05	pH1N1
16586	5	2015		pH1N1
16593	6	2015	4.61599e-05	pH1N1
16600	6	2015	0.000121839	pH1N1
16607	6	2015	0.000115419	pH1N1
16614	6	2015	0.000220235	pH1N1
16621	7	2015	0.000106579	pH1N1
16628	7	2015	7.65851e-05	pH1N1
16635	7	2015	6.31937e-05	pH1N1
16642	7	2015	3.36549e-05	pH1N1
16649	8	2015	8.69565e-05	pH1N1
16656	8	2015	2.07423e-05	pH1N1
16663	8	2015	2.31628e-05	pH1N1
16670	8	2015	3.20406e-05	pH1N1
16677	8	2015		pH1N1
16684	9	2015		pH1N1
16691	9	2015	5.04443e-05	pH1N1
16698	9	2015	1.36653e-05	pH1N1
16705	9	2015	3.59567e-05	pH1N1
16712	10	2015	8.774e-05	pH1N1
16719	10	2015		pH1N1
16726	10	2015	1.46713e-05	pH1N1
16733	10	2015	5.85709e-05	pH1N1
16740	11	2015	2.64978e-05	pH1N1
16747	11	2015	0.000182941	pH1N1
16754	11	2015	2.98195e-05	pH1N1
16761	11	2015	0.000228868	pH1N1
16768	11	2015	0.000125688	pH1N1
16775	12	2015	6.37439e-05	pH1N1
16782	12	2015	0.000206565	pH1N1
16789	12	2015	0.000358014	pH1N1
16797	12	2015		pH1N1
